# Supplementary material for: The association between obstructive sleep apnea severity and sleep architecture measured with non-contact radar technology in primary investigation and follow-up on therapy: A pilot study
Source: PLoS One. 2025 Mar 19;20(3):e0319606. doi: 10.1371/journal.pone.0319606 (PMC11922223; doi:10.1371/journal.pone.0319606)
Supplement: S1 Dataset — This is the complete dataset received from the Somnofy, and all data from the study population analysed at the baseline of the study. (XLSX) [file pone.0319606.s001.xlsx]

## Sheet: All patients 47 søvnapne studie
Patient_ID	Age	Gender	BMI	Smoking	Systolic_BP	Diastolic_BP	Pre_ESS	Pre_AHI	Pre_TST	Pre_DeepSleep	Post_ESS	Post_AHI	Post_TST	Post_DeepSleep	NoxT3_sleeptime	Somnofy_sleeptime	DiffPrePost	ESSPrePost	AHIPrePost	SleepTimePrePost	TimeN3PrePost	FragPrePost	Diff_Sleeptime	Diff_Sleepscore	Pre_TimeAwake	Post_Timeawake	Pre_LongTAwake	Post_LongTAwake	Diff_TimesAwake	Diff_LongAwake	PostAHI	PostESS	PostTST	PostP	PostPAwakeshort	PostPAwakeL	PreREM	SleepOnset	PostREM	Diff_REM
11	69	1	25.7	2	131	77	15	28	337	24	9	3.3	413	40	472	432	-22.002	6	24.7	-76	-16	39	40	-22.002	24	20	5	3	4	2	-24.7	-6	76	16	-4	-2	116	10	90	26
41	36	1	25.4	2	136	77	7	6.2	368	73	9	0.7	354	82	420	390	5.5	-2	5.5	14	-9	-8	30	5.5	27	23	4	0	4	4	-5.5	2	-14	9	-4	-4	86	46	76	10
51	57	1	32.4	2	149	94	4	13.8	383	77	6	0.8	374	72	365	344	4.85	-2	13	9	5	-12	21	4.85	27	28	5	4	-1	1	-13	2	-9	-5	1	-1	77	81	68	9
131	58	2	28.4	1	127	75	7	30.2	374	27	8	4.5	363	86	458	433	-11.02	-1	25.7	11	-59	18	25	-11.02	23	10	5	0	13	5	-25.7	1	-11	59	-13	-5	101	18	83	18
161	36	1	25.2	2	130	73	11	25.3	453	65	11	3.5	402	79	544	516	8	0	21.8	51	-14	-12	28	8	18	18	0	0	0	0	-21.8	0	-51	14	0	0	120	27	83	37
171	51	2	25.6	2	145	84	10	10.7	361	40	5	0.6	379	54	472	410	-7.5	5	10.1	-18	-14	19	62	-7.5	28	19	6	3	9	3	-10.1	-5	18	14	-9	-3	70	9	79	-9
221	30	1	30.9	2	147	90	5	10.2	370	67	4	1.1	363	54	416	338	-4.53	1	9.1	7	13	26	78	-4.53	25	12	2	1	13	1	-9.1	-1	-7	-13	-13	-1	87	50	90	-3
231	57	1	33.2	2	129	90	3	73.5	258	0	2	1.8	399	89	426	187	-51.25	1	71.7	-141	-89	26	239	-51.25	14	8	3	1	6	2	-71.7	-1	141	89	-6	-2	32	60	123	-91
271	70	1	31.8	2	159	79	11	19.8	336	42	8	1.4	417	69	324	309	-18.58	3	18.4	-81	-27	3	15	-18.58	14	18	2	2	-4	0	-18.4	-3	81	27	4	0	100	38	83	17
291	77	1	30.6	2	193	92	10	28.6	396	18	14	1.4	415	37	451	424	-12.03	-4	27.2	-19	-19	-1	27	-12.03	23	16	4	4	7	0	-27.2	4	19	19	-7	0	76	20	130	-54
301	58	1	28.4	2	130	80	9	14.4	337	29	8	2.3	317	60	479	428	-0.06	1	12.1	20	-31	12	51	-0.06	25	13	4	2	12	2	-12.1	-1	-20	31	-12	-2	92	29	63	29
351	61	1	34.7	2	118	76	8	64.3	297	28	9	2.7	355	30	418	332	-17.89	-1	61.6	-58	-2	29	86	-17.89	21	17	5	6	4	-1	-61.6	1	58	2	-4	1	50	12	89	-39
401	63	1	24.4	2	133	74	8	14.8	363	41	10	3.5	338	54	453	207	4.78	-2	11.3	25	-13	25	246	4.78	47	35	9	10	12	-1	-11.3	2	-25	13	-12	1	75	6	45	30
421	64	2	31	1	175	103	3	24.4	372	56	4	0.9	383	53	446	288	-3.85	-1	23.5	-11	3	14	158	-3.85	20	19	5	6	1	-1	-23.5	1	11	-3	-1	1	107	27	69	38
441	62	1	33.7	2	134	91	13	61.4	371	86	5	1.9	469	83	354	342	-16.33	8	59.5	-98	3	-1	12	-16.33	15	12	0	2	3	-2	-59.5	-8	98	-3	-3	2	77	54	92	-15
481	39	1	38.5	1	137	93	13	84.9	65	0	8	1.1	394	93	522	84	-51.57	5	83.8	-329	-93	93	438	-51.57	9	10	4	1	-1	3	-83.8	-5	329	93	1	-3	3	98	58	-55
511	60	1	25.2	2	135	80	14	58.5	292	18	4	1.3	345	65	385	378	-19.48	10	57.2	-53	-47	25	7	-19.48	19	10	6	3	9	3	-57.2	-10	53	47	-9	-3	112	23	69	43
551	75	1	30.1	2	144	79	4	44.6	349	21	9	3.1	434	44	504	355	-17.99	-5	41.5	-85	-23	-4	149	-17.99	17	24	6	7	-7	-1	-41.5	5	85	23	7	1	73	35	60	13
561	66	2	34.1	2	145	85	4	40.8	364	74	0	1	483	70	610	485	-22.9	4	39.8	-119	4	20	125	-22.9	18	16	4	5	2	-1	-39.8	-4	119	-4	-2	1	72	29	130	-58
571	52	2	29	2	107	74	3	17.6	378	45	6	1.4	349	42	509	478	5.27	-3	16.2	29	3	-12	31	5.27	25	5	23	6	20	17	-16.2	3	-29	-3	-20	-17	70	29	82	-12
611	56	2	29.8	2	120	80	13	18.7	354	66	11	1.5	458	84	330	458	-23.95	2	17.2	-104	-18	21	-128	-23.95	19	15	3	1	4	2	-17.2	-2	104	18	-4	-2	96	31	138	-42
641	66	2	30.1	2	159	103	7	35.4	316	12	1	3.5	433	54	532	418	-30.32	6	31.9	-117	-42	23	114	-30.32	25	26	9	7	-1	2	-31.9	-6	117	42	1	-2	59	74	83	-24
21	28	1	25.6	2	115	70	13	7.2	360	74	#NULL!	#NULL!	#NULL!	#NULL!	432	#NULL!	#NULL!	#NULL!	#NULL!	#NULL!	#NULL!	#NULL!	#NULL!	#NULL!	25	#NULL!	4	#NULL!	#NULL!	#NULL!	#NULL!	#NULL!	#NULL!	#NULL!	#NULL!	#NULL!	74	15	#NULL!	#NULL!
31	50	2	26.9	2	167	108	13	7.6	431	53	#NULL!	#NULL!	#NULL!	#NULL!	447	#NULL!	#NULL!	#NULL!	#NULL!	#NULL!	#NULL!	#NULL!	#NULL!	#NULL!	9	#NULL!	1	#NULL!	#NULL!	#NULL!	#NULL!	#NULL!	#NULL!	#NULL!	#NULL!	#NULL!	89	10	#NULL!	#NULL!
81	53	2	29.4	2	149	75	14	10	424	148	#NULL!	#NULL!	#NULL!	#NULL!	451	#NULL!	#NULL!	#NULL!	#NULL!	#NULL!	#NULL!	#NULL!	#NULL!	#NULL!	19	#NULL!	2	#NULL!	#NULL!	#NULL!	#NULL!	#NULL!	#NULL!	#NULL!	#NULL!	#NULL!	78	23	#NULL!	#NULL!
91	47	1	42.3	2	149	97	0	30.5	392	14	#NULL!	#NULL!	#NULL!	#NULL!	307	#NULL!	#NULL!	#NULL!	#NULL!	#NULL!	#NULL!	#NULL!	#NULL!	#NULL!	39	#NULL!	10	#NULL!	#NULL!	#NULL!	#NULL!	#NULL!	#NULL!	#NULL!	#NULL!	#NULL!	76	69	#NULL!	#NULL!
101	47	1	31.6	2	164	119	3	11.6	366	46	#NULL!	#NULL!	#NULL!	#NULL!	444	#NULL!	#NULL!	#NULL!	#NULL!	#NULL!	#NULL!	#NULL!	#NULL!	#NULL!	23	#NULL!	7	#NULL!	#NULL!	#NULL!	#NULL!	#NULL!	#NULL!	#NULL!	#NULL!	#NULL!	81	18	#NULL!	#NULL!
111	53	2	34.5	1	110	70	10	16.1	400	70	#NULL!	#NULL!	#NULL!	#NULL!	450	#NULL!	#NULL!	#NULL!	#NULL!	#NULL!	#NULL!	#NULL!	#NULL!	#NULL!	33	#NULL!	12	#NULL!	#NULL!	#NULL!	#NULL!	#NULL!	#NULL!	#NULL!	#NULL!	#NULL!	82	43	#NULL!	#NULL!
121	47	2	25.7	1	128	83	4	12.3	460	67	#NULL!	#NULL!	#NULL!	#NULL!	432	#NULL!	#NULL!	#NULL!	#NULL!	#NULL!	#NULL!	#NULL!	#NULL!	#NULL!	27	#NULL!	2	#NULL!	#NULL!	#NULL!	#NULL!	#NULL!	#NULL!	#NULL!	#NULL!	#NULL!	125	62	#NULL!	#NULL!
141	33	1	27.8	2	125	86	11	5.5	398	77	#NULL!	#NULL!	#NULL!	#NULL!	472	#NULL!	#NULL!	#NULL!	#NULL!	#NULL!	#NULL!	#NULL!	#NULL!	#NULL!	14	#NULL!	2	#NULL!	#NULL!	#NULL!	#NULL!	#NULL!	#NULL!	#NULL!	#NULL!	#NULL!	87	25	#NULL!	#NULL!
181	34	2	34	1	117	74	15	10.7	252	50	#NULL!	#NULL!	#NULL!	#NULL!	381	#NULL!	#NULL!	#NULL!	#NULL!	#NULL!	#NULL!	#NULL!	#NULL!	#NULL!	23	#NULL!	9	#NULL!	#NULL!	#NULL!	#NULL!	#NULL!	#NULL!	#NULL!	#NULL!	#NULL!	33	37	#NULL!	#NULL!
201	57	2	30.1	2	133	79	5	11	377	75	#NULL!	#NULL!	#NULL!	#NULL!	446	#NULL!	#NULL!	#NULL!	#NULL!	#NULL!	#NULL!	#NULL!	#NULL!	#NULL!	13	#NULL!	3	#NULL!	#NULL!	#NULL!	#NULL!	#NULL!	#NULL!	#NULL!	#NULL!	#NULL!	118	18	#NULL!	#NULL!
241	58	1	32.6	2	146	92	4	10.6	322	28	#NULL!	#NULL!	#NULL!	#NULL!	430	#NULL!	#NULL!	#NULL!	#NULL!	#NULL!	#NULL!	#NULL!	#NULL!	#NULL!	13	#NULL!	3	#NULL!	#NULL!	#NULL!	#NULL!	#NULL!	#NULL!	#NULL!	#NULL!	#NULL!	60	35	#NULL!	#NULL!
251	65	2	26	2	144	78	6	6.3	386	68	#NULL!	#NULL!	#NULL!	#NULL!	431	#NULL!	#NULL!	#NULL!	#NULL!	#NULL!	#NULL!	#NULL!	#NULL!	#NULL!	17	#NULL!	2	#NULL!	#NULL!	#NULL!	#NULL!	#NULL!	#NULL!	#NULL!	#NULL!	#NULL!	78	3	#NULL!	#NULL!
281	31	1	37.9	2	157	95	6	75.3	236	13	#NULL!	#NULL!	#NULL!	#NULL!	479	#NULL!	#NULL!	#NULL!	#NULL!	#NULL!	#NULL!	#NULL!	#NULL!	#NULL!	26	#NULL!	8	#NULL!	#NULL!	#NULL!	#NULL!	#NULL!	#NULL!	#NULL!	#NULL!	#NULL!	17	74	#NULL!	#NULL!
311	52	1	27.1	2	122	82	5	33.4	269	49	#NULL!	#NULL!	#NULL!	#NULL!	244	#NULL!	#NULL!	#NULL!	#NULL!	#NULL!	#NULL!	#NULL!	#NULL!	#NULL!	33	#NULL!	10	#NULL!	#NULL!	#NULL!	#NULL!	#NULL!	#NULL!	#NULL!	#NULL!	#NULL!	14	35	#NULL!	#NULL!
321	53	1	28.7	2	143	90	10	9.5	524	78	#NULL!	#NULL!	#NULL!	#NULL!	450	#NULL!	#NULL!	#NULL!	#NULL!	#NULL!	#NULL!	#NULL!	#NULL!	#NULL!	28	#NULL!	3	#NULL!	#NULL!	#NULL!	#NULL!	#NULL!	#NULL!	#NULL!	#NULL!	#NULL!	119	19	#NULL!	#NULL!
331	57	1	31.8	2	154	98	7	68.3	271	16	#NULL!	#NULL!	#NULL!	#NULL!	459	#NULL!	#NULL!	#NULL!	#NULL!	#NULL!	#NULL!	#NULL!	#NULL!	#NULL!	35	#NULL!	11	#NULL!	#NULL!	#NULL!	#NULL!	#NULL!	#NULL!	#NULL!	#NULL!	#NULL!	32	12	#NULL!	#NULL!
361	58	2	33.2	2	139	96	12	12.4	264	33	#NULL!	#NULL!	#NULL!	#NULL!	410	#NULL!	#NULL!	#NULL!	#NULL!	#NULL!	#NULL!	#NULL!	#NULL!	#NULL!	23	#NULL!	4	#NULL!	#NULL!	#NULL!	#NULL!	#NULL!	#NULL!	#NULL!	#NULL!	#NULL!	88	13	#NULL!	#NULL!
371	38	1	38	2	145	94	10	19.6	372	62	#NULL!	#NULL!	#NULL!	#NULL!	400	#NULL!	#NULL!	#NULL!	#NULL!	#NULL!	#NULL!	#NULL!	#NULL!	#NULL!	15	#NULL!	1	#NULL!	#NULL!	#NULL!	#NULL!	#NULL!	#NULL!	#NULL!	#NULL!	#NULL!	90	40	#NULL!	#NULL!
431	44	1	27.2	2	123	84	0	6.1	254	31	#NULL!	#NULL!	#NULL!	#NULL!	390	#NULL!	#NULL!	#NULL!	#NULL!	#NULL!	#NULL!	#NULL!	#NULL!	#NULL!	8	#NULL!	1	#NULL!	#NULL!	#NULL!	#NULL!	#NULL!	#NULL!	#NULL!	#NULL!	#NULL!	61	10	#NULL!	#NULL!
471	38	1	35.1	2	155	90	10	37.6	424	43	#NULL!	#NULL!	#NULL!	#NULL!	365	#NULL!	#NULL!	#NULL!	#NULL!	#NULL!	#NULL!	#NULL!	#NULL!	#NULL!	32	#NULL!	2	#NULL!	#NULL!	#NULL!	#NULL!	#NULL!	#NULL!	#NULL!	#NULL!	#NULL!	84	37	#NULL!	#NULL!
491	49	1	29.2	2	157	98	11	13.1	479	40	#NULL!	#NULL!	#NULL!	#NULL!	417	#NULL!	#NULL!	#NULL!	#NULL!	#NULL!	#NULL!	#NULL!	#NULL!	#NULL!	29	#NULL!	5	#NULL!	#NULL!	#NULL!	#NULL!	#NULL!	#NULL!	#NULL!	#NULL!	#NULL!	100	41	#NULL!	#NULL!
541	23	1	33.3	2	138	95	4	7.3	475	83	#NULL!	#NULL!	#NULL!	#NULL!	448	#NULL!	#NULL!	#NULL!	#NULL!	#NULL!	#NULL!	#NULL!	#NULL!	#NULL!	16	#NULL!	1	#NULL!	#NULL!	#NULL!	#NULL!	#NULL!	#NULL!	#NULL!	#NULL!	#NULL!	122	39	#NULL!	#NULL!
591	40	2	36.3	2	120	85	12	9.5	384	48	#NULL!	#NULL!	#NULL!	#NULL!	360	#NULL!	#NULL!	#NULL!	#NULL!	#NULL!	#NULL!	#NULL!	#NULL!	#NULL!	26	#NULL!	4	#NULL!	#NULL!	#NULL!	#NULL!	#NULL!	#NULL!	#NULL!	#NULL!	#NULL!	75	58	#NULL!	#NULL!
601	24	2	27.1	2	104	73	4	9.6	448	82	#NULL!	#NULL!	#NULL!	#NULL!	439	#NULL!	#NULL!	#NULL!	#NULL!	#NULL!	#NULL!	#NULL!	#NULL!	#NULL!	13	#NULL!	2	#NULL!	#NULL!	#NULL!	#NULL!	#NULL!	#NULL!	#NULL!	#NULL!	#NULL!	131	55	#NULL!	#NULL!
621	56	2	26.4	1	111	84	15	8.4	379	39	#NULL!	#NULL!	#NULL!	#NULL!	375	#NULL!	#NULL!	#NULL!	#NULL!	#NULL!	#NULL!	#NULL!	#NULL!	#NULL!	20	#NULL!	3	#NULL!	#NULL!	#NULL!	#NULL!	#NULL!	#NULL!	#NULL!	#NULL!	#NULL!	73	14	#NULL!	#NULL!
