# Supplementary material for: The association between obstructive sleep apnea severity and sleep architecture measured with non-contact radar technology in primary investigation and follow-up on therapy: A pilot study
Source: PLoS One. 2025 Mar 19;20(3):e0319606. doi: 10.1371/journal.pone.0319606 (PMC11922223; doi:10.1371/journal.pone.0319606)
Supplement: S2 Dataset — This is the complete dataset received from the Somnofy, and all data from the study population analysed after 12-20 weeks of CPAP therapy. (XLSX) [file pone.0319606.s002.xlsx]

## Sheet: S2 CPAP population N22
Patient_ID	Age	Gender	BMI	Smoking	Systolic_BP	Diastolic_BP	ESS_pre	AHI_pre	SleepScore_pre	SleepTime_pre	DeepSleep_pre	SleepFrag_pre	ESS_post	AHI_post	SleeppScore_post	SleepTime_post	DeepSleep_post	SleepFrag_post	NoxT3_sleeptime	Somnofy_sleeptime	SleepOnset_pre	REM_pre	REM_post	TimeAwake_pre	TimeAwake_post	AwakeLong_pre	AwakeLong_post
11	69	1	25.7	2	131	77	15	28	62.06	337	24	51	9	3.3	84.062	413	40	12	472	432	10	116	90	24	20	5	3
41	36	1	25.4	2	136	77	7	6.2	67.5	368	73	23	9	0.7	62	354	82	31	420	390	46	86	76	27	23	4	0
51	57	1	32.4	2	149	94	4	13.8	72.63	383	77	26	6	0.8	67.78	374	72	38	365	344	81	77	68	27	28	5	4
131	58	2	28.4	1	127	75	7	30.2	67.94	374	27	19	8	4.5	78.96	363	86	1	458	433	18	101	83	23	10	5	0
161	36	1	25.2	2	130	73	11	25.3	84.17	453	65	4	11	3.5	76.17	402	79	16	544	516	27	120	83	18	18	0	0
171	51	2	25.6	2	145	84	10	10.7	60.7	361	40	38	5	0.6	68.2	379	54	19	472	410	9	70	79	28	19	6	3
221	30	1	30.9	2	147	90	5	10.2	62.47	370	67	31	4	1.1	67	363	54	5	416	338	50	87	90	25	12	2	1
231	57	1	33.2	2	129	90	3	73.5	32.01	258	0	29	2	1.8	83.26	399	89	3	426	187	60	32	123	14	8	3	1
271	70	1	31.8	2	159	79	11	19.8	69.83	336	42	11	8	1.4	88.41	417	69	8	324	309	38	100	83	14	18	2	2
291	77	1	30.6	2	193	92	10	28.6	72.88	396	18	16	14	1.4	84.91	415	37	17	451	424	20	76	130	23	16	4	4
301	58	1	28.4	2	130	80	9	14.4	61.12	337	29	30	8	2.3	61.18	317	60	18	479	428	29	92	63	25	13	4	2
351	61	1	34.7	2	118	76	8	64.3	50.13	297	28	49	9	2.7	68.02	355	30	20	418	332	12	50	89	21	17	5	6
401	63	1	24.4	2	133	74	8	14.8	59.78	363	41	80	10	3.5	55	338	54	55	453	207	6	75	45	47	35	9	10
421	64	2	31	1	175	103	3	24.4	66.15	372	56	33	4	0.9	70	383	53	19	446	288	27	107	69	20	19	5	6
441	62	1	33.7	2	134	91	13	61.4	75.37	371	86	1	5	1.9	91.7	469	83	2	354	342	54	77	92	15	12	0	2
481	39	1	38.5	1	137	93	13	84.9	0.23	65	0	95	8	1.1	51.8	394	93	2	522	84	98	3	58	9	10	4	1
511	60	1	25.2	2	135	80	14	58.5	47.39	292	18	52	4	1.3	66.87	345	65	27	385	378	23	112	69	19	10	6	3
551	75	1	30.1	2	144	79	4	44.6	62.31	349	21	17	9	3.1	80.3	434	44	21	504	355	35	73	60	17	24	6	7
561	66	2	34.1	2	145	85	4	40.8	63.74	364	74	28	0	1	86.64	483	70	8	610	485	29	72	103	18	16	4	5
571	52	2	29	2	107	74	3	17.6	64.27	378	45	22	6	1.4	59	349	42	34	509	478	29	70	82	25	5	23	6
611	56	2	29.8	2	120	80	13	18.7	68.45	354	66	25	11	1.5	92.4	458	84	4	330	458	31	96	138	19	15	3	1
641	66	2	30.1	2	159	103	7	35.4	45.52	316	12	41	1	3.5	75.84	433	54	#NULL!	532	418	74	59	83	25	26	9	#NULL!
