# Supplementary material for: The association between obstructive sleep apnea severity and sleep architecture measured with non-contact radar technology in primary investigation and follow-up on therapy: A pilot study
Source: PLoS One. 2025 Mar 19;20(3):e0319606. doi: 10.1371/journal.pone.0319606 (PMC11922223; doi:10.1371/journal.pone.0319606)
Supplement: S3 Dataset — This is the complete dataset received from the Somnofy units with individual data points per subject per night. (XLSX) [file pone.0319606.s003.xlsx]

## Sheet: S3 Data from sleep monitor
session_id	session_ids	first_name	sex	birth_year	session_start_date	session_start_time	time_at_wakeup_time	sleep_onset_latency	time_asleep	time_in_light_sleep	time_in_rem_sleep	time_in_deep_sleep	time_wake_after_sleep_onset	number_of_times_awake	number_of_times_awake_long	time_wake_pre_post_sleep	sleep_cycles_count	sleep_fragmentation	sleep_score	phase
VUZXQhUJDhcOGgAA		11	Male	1953	2021-09-14	23:14:25	06:52:02	688.0	18933	14866	3200	867	7836.0	43	11	808.0	4	81.0	45.98	1.0
VUZXQhUJDxY3LwAA		11	Male	1953	2021-09-15	22:55:45	06:54:30	718.0	25914	16726	4338	4850	2094.0	14	2	838.0	4	11.0	88.86	1.0
VUZXQhUJEBcMMwAA		11	Male	1953	2021-09-16	23:12:50	07:11:31	479.0	23157	13464	7420	2273	5085.0	20	3	2602.0	6	21.0	77.09	1.0
VUZXQhUJERcbAwAA		11	Male	1953	2021-09-17	23:27:02	07:58:39	419.0	26836	14957	9875	2004	3442.0	28	5	1137.0	5	31.0	81.89	1.0
VUZXQhUJEhczCgAA		11	Male	1953	2021-09-18	23:51:09	07:19:21	897.0	10620	7029	3531	60	15374.0	25	7	1286.0	3	100.0	27.21	1.0
VUZXQhUJExcOEQAA		11	Male	1953	2021-09-19	23:14:16	05:58:13	1136.0	17926	12630	4697	598	5145.0	10	3	1316.0	4	0.0	57.79	1.0
VUZXQhUJFBcEEwAA		11	Male	1953	2021-09-20	23:04:18	06:05:11	688.0	22441	12897	6851	2694	2123.0	18	3	1854.0	4	6.0	81.19	1.0
VlBEThYFBBcOLwAA		11	Male	1953	2022-05-04	23:14:46	07:34:54	868.0	26056	16963	3888	5206	3082.0	20	4	1556.0	5	1.0	91.8	2.0
VlBEThYFBRcBNAAA		11	Male	1953	2022-05-05	23:01:51	07:39:22	1226.0	25996	17441	5205	3350	3829.0	18	4	1705.0	5	3.0	92.24	2.0
VlBEThYFBhcNOgAA		11	Male	1953	2022-05-06	23:13:57	06:42:11	1287.0	24681	16425	6581	1675	927.0	12	2	1706.0	3	1.0	86.87	2.0
VlBEThYFBxcZMwAA		11	Male	1953	2022-05-07	23:25:50	07:51:24	598.0	23842	17233	4486	2123	5893.0	31	4	2544.0	5	23.0	73.06	2.0
VlBEThYFCBcEAQAA		11	Male	1953	2022-05-08	23:03:59	07:35:02	538.0	26115	13880	7000	5235	4009.0	20	4	778.0	5	6.0	97.07	2.0
VlBEThYFCRcIOgAA		11	Male	1953	2022-05-09	23:08:57	06:24:10	1017.0	23272	12145	5713	5413	1824.0	18	3	6133.0	3	6.0	86.05	2.0
VlBEThYFChcIGgAA		11	Male	1953	2022-05-10	23:08:25	07:05:33	1077.0	21599	15347	3800	2452	5953.0	18	5	3830.0	4	21.0	66.32	2.0
QURVVhUJFRYhKgAA	['QURVVhUJFRUpEwAA', 'QURVVhUJFRYhKgAA', 'QURVVhUJFggzIAAA']	21	Male	1993	2021-09-21	22:33:41	06:06:28	568.0	22649	15260	4368	3021	3950.0	26	5	4037.0	5	25.0	59.65	1.0
QURVVhUJFxYyHQAA	['QURVVhUJFxUKKAAA', 'QURVVhUJFxYyHQAA', 'QURVVhUJGAcNCwAA']	21	Male	1993	2021-09-23	22:50:28	06:14:46	808.0	21123	11489	4816	4817	4727.0	23	5	1018.0	6	12.0	65.2	1.0
QURVVhUJGBY2MwAA		21	Male	1993	2021-09-24	22:54:49	06:39:36	1196.0	24924	16668	4966	3290	1767.0	27	1	2963.0	5	26.0	68.12	1.0
QURVVhUJGRctIAAA	['QURVVhUJGRctIAAA', 'QURVVhUJGgYtKgAA']	21	Male	1993	2021-09-25	23:45:30	08:08:27	2214.0	23188	13792	5148	4248	1378.0	18	2	2755.0	4	5.218043815766776	71.06	1.0
QURVVhUJGhc5CAAA	['QURVVhUJGhUiNQAA', 'QURVVhUJGhc5CAAA', 'QURVVhUJGwcQJQAA']	21	Male	1993	2021-09-26	23:57:07	06:15:06	658.0	18789	9904	3499	5385	3232.0	26	5	897.0	3	41.0	49.95	1.0
QURVVhUJGxcCEAAA	['QURVVhUJGxUGCwAA', 'QURVVhUJGxYECgAA', 'QURVVhUJGxcCEAAA']	21	Male	1993	2021-09-27	23:02:15	07:09:31	3200.0	22946	16905	2811	3230	2992.0	25	5	3260.0	4	7.0	61.77	1.0
Wk1ZRhUJFRUcIAAA		22	Female	1994	2021-09-21	21:28:31	07:13:18	957.0	30153	19892	6402	3858	3978.0	25	2	1496.0	5	6.0	88.82	1.0
Wk1ZRhUJFhQvAwAA		22	Female	1994	2021-09-22	20:47:02	05:10:03	1525.0	21805	16032	3051	2723	6851.0	18	6	6311.0	5	24.0	52.03	1.0
Wk1ZRhUJFxUKMAAA		22	Female	1994	2021-09-23	21:10:47	06:33:14	957.0	28811	15888	5596	7327	3920.0	20	4	2303.0	5	1.0	95.65	1.0
Wk1ZRhUJGBQ7NQAA		22	Female	1994	2021-09-24	20:59:52	06:00:45	867.0	29611	16001	7238	6372	1974.0	19	1	5413.0	5	9.0	96.4	1.0
Wk1ZRhUJGRYfEAAA	['Wk1ZRhUJGRYfEAAA', 'Wk1ZRhUJGggJKAAA']	22	Female	1994	2021-09-25	22:31:15	06:43:19	748.0	22944	15106	5024	2813	4067.0	17	7	2215.0	5	24.0	60.44	1.0
Wk1ZRhUJGhUhGAAA		22	Female	1994	2021-09-26	21:33:23	08:03:33	748.0	28926	17140	7300	4486	8136.0	20	4	1197.0	7	19.0	87.52	1.0
Wk1ZRhUJGxUFIwAA	['Wk1ZRhUJGxUFIwAA', 'Wk1ZRhUJHAcBMQAA', 'Wk1ZRhUJHAgcCwAA']	22	Female	1994	2021-09-27	21:05:34	05:54:59	1047.0	24677	14417	4338	5922	6041.0	25	8	2662.0	6	26.0	71.93	1.0
VFFDUBUJFgAKMQAA	['VFFDUBUJFgAKMQAA', 'VFFDUBUJFgggJwAA']	31	Female	1970	2021-09-22	00:10:48	07:57:35	508.0	25102	15049	6222	3831	2396.0	15	5	1076.0	5	2.0	86.81	1.0
VFFDUBUJFhchFQAA		31	Female	1970	2021-09-22	23:33:20	08:51:50	449.0	27857	16007	7572	4278	4427.0	23	8	688.0	7	11.0	91.22	1.0
VFFDUBUJGAAWCwAA	['VFFDUBUJGAAWCwAA', 'VFFDUBUJGAkGGgAA']	31	Female	1970	2021-09-24	00:22:10	07:44:56	538.0	24232	15465	6584	2183	1136.0	12	1	718.0	6	5.0	78.87	1.0
VFFDUBUJGQAOAQAA		31	Female	1970	2021-09-25	00:14:00	08:22:39	837.0	25609	14003	8465	3141	1167.0	9	1	1077.0	4	0.0	88.01	1.0
VFFDUBUJGgA0AgAA	['VFFDUBUJGgA0AgAA', 'VFFDUBUJGgsuNgAA']	31	Female	1970	2021-09-26	00:52:01	10:02:29	2992.0	28092	14988	8555	4549	1944.0	8	2	3321.0	5	0.0	96.28	1.0
VFFDUBUJGwADAAAA	['VFFDUBUJGwADAAAA', 'VFFDUBUJGwcVOQAA']	31	Female	1970	2021-09-27	00:02:59	06:48:19	658.0	22884	9752	7121	6011	779.0	16	1	897.0	5	16.0	81.77	1.0
WEVYVhUJFgAgAQAA		32	Male	1964	2021-09-22	00:32:00	06:27:56	299.0	20039	12263	5264	2512	1018.0	15	1	2273.0	3	22.0	64.62	1.0
WEVYVhUJFhcTEwAA		32	Male	1964	2021-09-22	23:19:18	07:09:02	958.0	23875	14091	2632	7152	1736.0	17	3	5055.0	4	3.0	80.04	1.0
WEVYVhUJFxc3KwAA		32	Male	1964	2021-09-23	23:55:42	06:37:02	2632.0	19234	10978	4397	3858	2215.0	19	4	3349.0	3	29.0	62.1	1.0
WEVYVhUJGQAHCwAA		32	Male	1964	2021-09-25	00:07:10	08:24:11	957.0	25125	16123	6639	2363	3709.0	20	3	987.0	5	7.0	87.49	1.0
WEVYVhUJGgATNgAA		32	Male	1964	2021-09-26	00:19:53	08:16:35	5714.0	21272	14003	4457	2812	1616.0	10	2	6253.0	5	5.0	71.94	1.0
WEVYVhUJGhcoAgAA		32	Male	1964	2021-09-26	23:40:01	06:54:43	1765.0	21506	11069	4546	5892	1675.0	14	1	4756.0	3	6.0	76.85	1.0
WEVYVhUJGxclFQAA		32	Male	1964	2021-09-27	23:37:20	07:47:51	1615.0	25812	16929	5443	3440	2004.0	17	3	2422.0	6	9.0	89.43	1.0
VUZXQhUJHRYqHwAA	['VUZXQhUJHRYqHwAA', 'VUZXQhUJHgYgGgAA']	41	Male	1985	2021-09-29	22:42:30	05:39:53	1705.0	21783	12599	4159	5025	1555.0	26	3	2153.0	4	37.0	61.85	1.0
VUZXQhUJHhYHDQAA	['VUZXQhUJHhMpBgAA', 'VUZXQhUJHhM2DAAA', 'VUZXQhUJHhYHDQAA', 'VUZXQhUKAQYuMAAA']	41	Male	1985	2021-09-30	22:07:11	05:31:31	1107.0	23399	14332	3472	5596	1465.0	21	1	2093.0	3	5.0	75.18	1.0
VUZXQhUKARcWIQAA		41	Male	1985	2021-10-01	23:22:32	08:06:41	2572.0	23307	13584	5206	4517	5570.0	31	5	4308.0	6	22.0	71.77	1.0
VUZXQhUKAhcVOAAA		41	Male	1985	2021-10-02	23:21:54	07:17:08	3650.0	21065	11610	4578	4877	3799.0	22	6	3799.0	5	16.0	66.53	1.0
VUZXQhUKAxU7GwAA	['VUZXQhUKAxU7GwAA', 'VUZXQhUKAxcNKQAA']	41	Male	1985	2021-10-03	21:59:26	05:20:37	2303.0	16513	14150	2363	0	6402.0	25	7	13071.0	6	65.43450614667232	26.42	1.0
VUZXQhUKBBYaDwAA	['VUZXQhUKBBYaDwAA', 'VUZXQhUKBQYqAgAA']	41	Male	1985	2021-10-04	22:26:14	05:24:40	2124.0	21905	12509	5626	3770	1077.0	27	1	2573.0	4	30.0	64.32	1.0
VUZXQhUKBRYOFAAA	['VUZXQhUKBRMtGgAA', 'VUZXQhUKBRYOFAAA', 'VUZXQhUKBgY0CAAA']	41	Male	1985	2021-10-05	22:14:19	05:00:40	2633.0	20313	8974	5506	5833	628.0	16	1	2782.0	4	18.0	67.54	1.0
QUVHVxYDFBYeIwAA		41	Male	1985	2022-03-20	22:30:34	05:29:52	269.0	21060	11217	5684	4158	1585.0	21	1	748.0	4	23.0	65.43	2.0
QUVHVxYDFRYXHQAA	['QUVHVxYDFRYXHQAA', 'QUVHVxYDFgYJAgAA']	41	Male	1985	2022-03-21	22:23:27	05:29:16	120.0	22409	12806	5743	3859	807.0	24	0	359.0	4	24.0	68.22	2.0
QUVHVxYDFhYYFAAA	['QUVHVxYDFhYYFAAA', 'QUVHVxYDFwYPGgAA']	41	Male	1985	2022-03-22	22:24:19	04:50:14	270.0	19176	11965	2724	4487	897.0	22	0	1496.0	2	35.0	50.93	2.0
QUVHVxYDFxYTGAAA		41	Male	1985	2022-03-23	22:19:23	05:20:40	598.0	22226	10619	5147	6460	1107.0	24	1	927.0	4	33.0	67.51	2.0
QUVHVxYDGBYaOgAA		41	Male	1985	2022-03-24	22:26:57	05:29:43	239.0	22524	13519	4189	4816	1406.0	26	1	837.0	4	48.0	60.22	2.0
QUVHVxYDGRcILwAA		41	Male	1985	2022-03-25	23:08:46	05:31:09	179.0	21387	10887	4547	5953	390.0	13	0	1704.0	3	5.0	72.03	2.0
QUVHVxYDGhcMHwAA		41	Male	1985	2022-03-26	23:12:30	07:31:43	90.0	24828	12802	7211	4815	568.0	14	0	2126.0	4	1.0	88.93	2.0
QUVHVxYDGxYqNwAA		41	Male	1985	2022-03-27	22:42:54	05:18:13	538.0	20309	12383	4606	3321	1675.0	19	3	987.0	4	27.0	57.22	2.0
QUVHVxYDHBYqJQAA		41	Male	1985	2022-03-28	22:42:36	05:22:24	299.0	21087	12472	6222	2393	568.0	11	0	778.0	3	0.0	68.07	2.0
QUVHVxYDHRYcOgAA	['QUVHVxYDHRYcOgAA', 'QUVHVxYDHgYCLQAA']	41	Male	1985	2022-03-29	22:28:57	05:10:19	120.0	21659	11608	5205	4846	628.0	15	0	1346.0	3	8.0	72.36	2.0
QUVHVxYDHhYODAAA		41	Male	1985	2022-03-30	22:14:11	05:21:59	837.0	23035	14003	5712	3320	568.0	15	0	1854.0	4	9.0	72.94	2.0
QUVHVxYDHxYVKAAA	['QUVHVxYDHxYVKAAA', 'QUVHVxYEAQYmLwAA']	41	Male	1985	2022-03-31	22:21:39	05:29:55	688.0	23035	14269	4668	4098	748.0	19	1	1376.0	4	23.0	68.3	2.0
QUVHVxYEARcqKAAA		41	Male	1985	2022-04-01	23:42:39	06:58:52	299.0	22225	13401	4996	3829	2183.0	24	3	3081.0	5	35.0	62.55	2.0
QUVHVxYEAhY3HAAA		41	Male	1985	2022-04-02	22:55:27	05:50:43	778.0	22733	11996	5892	4845	1406.0	19	2	868.0	4	9.0	77.14	2.0
U1pMRRUJHRcrOAAA	['U1pMRRUJHRcrOAAA', 'U1pMRRUJHggeKAAA']	42	Female	1986	2021-09-29	23:43:55	05:59:17	479.0	20937	11097	4846	4995	1107.0	8	1	1825.0	4	0.0	69.38	1.0
U1pMRRUJHhcACAAA		42	Female	1986	2021-09-30	23:00:07	06:26:48	2243.0	21926	11844	5087	4995	2632.0	17	4	2303.0	4	28.0	64.91	1.0
U1pMRRUKARcUBAAA		42	Female	1986	2021-10-01	23:20:03	08:44:58	3141.0	23662	14987	4606	4069	7092.0	22	9	4936.0	5	24.0	67.18	1.0
U1pMRRUKAhcRHgAA		42	Female	1986	2021-10-02	23:17:29	07:22:01	4067.0	21864	11246	5114	5504	2871.0	21	4	5324.0	4	19.0	68.92	1.0
U1pMRRUKAxYOGQAA	['U1pMRRUKAxU2CQAA', 'U1pMRRUKAxYOGQAA']	42	Female	1986	2021-10-03	22:14:24	07:38:48	329.0	27224	18250	2363	6612	2573.0	20	6	3770.0	5	4.0	84.41	1.0
U1pMRRUKBBYHNAAA		42	Female	1986	2021-10-04	22:07:51	06:28:22	3439.0	23450	16361	2723	4366	2034.0	22	4	4068.0	3	19.0	64.08	1.0
U1pMRRUKBRYLAQAA		42	Female	1986	2021-10-05	22:11:00	06:50:58	5982.0	22195	12026	6490	3680	2004.0	15	6	6012.0	3	17.0	68.68	1.0
VlBEThYDFBcRLQAA	['VlBEThYDFBYgGwAA', 'VlBEThYDFBcRLQAA']	42	Female	1986	2022-03-20	23:17:44	06:26:59	1406.0	22523	12532	6132	3859	1826.0	15	3	1465.0	3	6.0	72.63	2.0
VlBEThYDFRYUHwAA		42	Female	1986	2022-03-21	22:20:30	06:08:39	419.0	24858	11277	8614	4967	449.0	9	0	1496.0	3	0.0	87.43	2.0
VlBEThYDFhYTNgAA		42	Female	1986	2022-03-22	22:19:53	06:13:02	2572.0	23782	14001	5504	4278	2035.0	19	4	3140.0	3	20.0	71.75	2.0
VlBEThYDFxUxKwAA		42	Female	1986	2022-03-23	21:49:41	07:56:01	568.0	29860	13492	8858	7510	2841.0	26	6	3828.0	4	4.0	98.4	2.0
VlBEThYDGBYKLQAA		42	Female	1986	2022-03-24	22:10:44	06:00:55	209.0	23215	14810	4996	3409	2602.0	20	3	688.0	4	14.0	68.0	2.0
VlBEThYDGRYsNgAA		42	Female	1986	2022-03-25	22:44:53	07:03:53	150.0	25334	15344	5773	4217	2064.0	17	3	150.0	4	2.0	82.89	2.0
VlBEThYDGhcNGwAA		42	Female	1986	2022-03-26	23:13:26	07:57:04	179.0	25844	11578	9422	4844	1017.0	11	1	718.0	4	0.0	90.24	2.0
VlBEThYDGxYdMQAA		42	Female	1986	2022-03-27	22:29:48	07:10:48	658.0	27400	18096	5114	4190	1256.0	20	3	718.0	4	16.0	82.72	2.0
VlBEThYDHBYkOAAA		42	Female	1986	2022-03-28	22:36:55	06:29:33	269.0	22346	11277	7958	3110	3380.0	24	6	420.0	3	19.0	67.97	2.0
VlBEThYDHhYOEgAA		42	Female	1986	2022-03-30	22:14:17	06:41:18	1376.0	25396	14389	6819	4188	2453.0	18	3	1794.0	4	2.0	85.88	2.0
VlBEThYDHxYNHwAA		42	Female	1986	2022-03-31	22:13:30	06:20:35	988.0	23990	11965	7478	4547	2573.0	11	3	3590.0	3	18.0	77.32	2.0
VlBEThYEARcyGgAA		42	Female	1986	2022-04-01	23:50:25	09:04:48	1166.0	27758	17888	6581	3290	3351.0	23	4	1405.0	5	1.0	90.25	2.0
VlBEThYEAhYxDwAA		42	Female	1986	2022-04-02	22:49:14	09:04:26	1885.0	32873	19803	8254	4816	898.0	19	0	1885.0	4	2.0	95.47	2.0
VFFDUBUJHRYkGwAA		51	Male	1965	2021-09-29	22:36:26	06:15:11	2214.0	22740	9754	6675	6310	2572.0	15	4	2812.0	5	14.0	82.94	1.0
VFFDUBUJHhYhKAAA		51	Male	1965	2021-09-30	22:33:39	06:02:24	2364.0	19926	16784	1586	1556	4636.0	30	10	2543.0	3	72.0	45.5	1.0
VFFDUBUKARcTIgAA		51	Male	1965	2021-10-01	23:19:33	07:27:15	7809.0	19240	11639	3921	3681	2213.0	21	4	8287.0	5	28.0	60.37	1.0
VFFDUBUKAhYdDgAA		51	Male	1965	2021-10-02	22:29:13	08:05:14	2397.0	28036	17743	5238	5055	4128.0	42	9	2606.0	5	40.0	81.05	1.0
VFFDUBUKAxYXLQAA		51	Male	1965	2021-10-03	22:23:44	06:03:56	4428.0	21659	11729	4786	5144	1525.0	17	3	4488.0	3	10.0	76.47	1.0
VFFDUBUKBBYhIwAA		51	Male	1965	2021-10-04	22:33:34	05:25:31	2483.0	21156	11851	4905	4400	1077.0	17	1	3530.0	3	5.0	76.83	1.0
VFFDUBUKBRYGFAAA		51	Male	1965	2021-10-05	22:06:19	05:29:41	2934.0	20644	12059	2335	6251	3024.0	32	5	2963.0	4	55.0	55.73	1.0
VFFDUBUKBhYzMAAA		51	Male	1965	2021-10-06	22:51:47	05:29:13	2753.0	19597	9870	4730	4997	1495.0	17	3	3052.0	3	29.0	64.62	1.0
VFhSSxYEGhYPJgAA		51	Male	1965	2022-04-26	22:15:37	05:42:48	2393.0	22375	12174	6492	3709	1974.0	25	4	2992.0	4	40.0	71.58	2.0
VFhSSxYEGxY1NQAA		51	Male	1965	2022-04-27	22:53:52	05:44:42	2094.0	20463	12744	3500	4219	2034.0	24	3	2542.0	3	45.0	59.43	2.0
VFhSSxYEHBYcFAAA		51	Male	1965	2022-04-28	22:28:19	05:44:59	1436.0	23209	12443	5353	5413	1226.0	24	1	2033.0	3	20.0	79.41	2.0
VFhSSxYEHRcKGgAA		51	Male	1965	2022-04-29	23:10:25	07:28:28	987.0	23750	16900	3410	3439	4787.0	36	7	1286.0	6	49.0	64.5	2.0
VFhSSxYFAQAuEwAA		51	Male	1965	2022-05-01	00:46:18	08:18:59	1945.0	23332	11874	5745	5712	1585.0	23	2	2543.0	5	26.0	78.67	2.0
VFhSSxYFARYJHgAA		51	Male	1965	2022-05-01	22:09:29	05:54:05	2572.0	23420	15972	3650	3798	1794.0	38	1	2991.0	4	65.0	64.77	2.0
VFhSSxYFAhU6GQAA		51	Male	1965	2022-05-02	21:58:24	05:52:30	1317.0	25006	14985	4067	5954	1525.0	17	5	1437.0	4	18.0	82.2	2.0
VFhSSxYFAxYbKQAA		51	Male	1965	2022-05-03	22:27:40	05:44:55	1406.0	22975	11877	5982	5116	1525.0	24	3	2363.0	3	36.0	74.74	2.0
Wk1ZRhUJHRcBBQAA		52	Female	1967	2021-09-29	23:01:04	07:49:01	4666.0	21029	14538	2782	3709	1525.0	19	4	6162.0	3	3.0	64.64	1.0
Wk1ZRhUKAgEoHgAA		52	Female	1967	2021-10-02	01:40:29	09:01:44	2304.0	19474	15227	1525	2722	4578.0	37	8	3679.0	3	82.0	43.23	1.0
Wk1ZRhUKAhcPFQAA		52	Female	1967	2021-10-02	23:15:20	12:32:01	1226.0	39366	23423	9362	6581	3409.0	30	5	1435.0	7	6.0	97.6	1.0
Wk1ZRhUKAxIfIAAA		52	Female	1967	2021-10-03	18:31:31	06:13:32	389.0	27794	19536	4308	3950	9332.0	54	9	1346.0	6	27.0	78.82	1.0
Wk1ZRhUKBBUFDQAA		52	Female	1967	2021-10-04	21:05:12	07:16:21	538.0	32094	16930	7357	7807	538.0	17	0	837.0	6	0.0	100.0	1.0
Wk1ZRhUKBRYvIgAA		52	Female	1967	2021-10-05	22:47:32	04:27:33	5563.0	14479	6551	1676	6253	359.0	10	0	8165.0	2	8.0	48.08	1.0
QURVVhUJHRUkNwAA	['QURVVhUJHRUkNwAA', 'QURVVhUJHgcyIQAA']	61	Female	1999	2021-09-29	21:36:54	06:44:58	479.0	29144	19449	5566	4129	1706.0	30	1	569.0	4	18.0	82.59	1.0
QURVVhUJHhUmKgAA	['QURVVhUJHhUmKgAA', 'QURVVhUKAQc7BgAA']	61	Female	1999	2021-09-30	21:38:41	06:08:18	538.0	27255	17294	5713	4247	1257.0	28	1	568.0	5	22.0	78.12	1.0
QURVVhUKAgApGQAA		61	Female	1999	2021-10-02	00:41:24	07:14:48	1946.0	20791	12416	5324	3052	778.0	14	2	2395.0	3	3.0	59.67	1.0
QURVVhUKAhcFHAAA	['QURVVhUKAhcFHAAA', 'QURVVhUKAwoCFgAA', 'QURVVhUKAwobGgAA']	61	Female	1999	2021-10-02	23:05:27	09:43:13	209.0	35275	22977	7479	4819	2722.0	48	3	569.0	7	27.0	85.17	1.0
QURVVhUKBBcSFQAA		61	Female	1999	2021-10-04	23:18:20	06:24:12	538.0	21991	12686	4787	4518	1794.0	23	3	2065.0	5	22.0	61.26	1.0
QURVVhUKBRcaNAAA		61	Female	1999	2021-10-05	23:26:51	06:39:05	927.0	21658	13044	5593	3022	1017.0	21	1	1287.0	3	22.0	58.06	1.0
VFZVTxUKAQctFwAA		62	Male	1998	2021-10-01	07:45:22	16:33:52	2753.0	25966	16992	4426	4547	2303.0	31	5	5088.0	5	36.0	68.3	1.0
VFZVTxUKAgIkAgAA		62	Male	1998	2021-10-02	02:36:01	11:15:30	2811.0	26832	16061	5085	5685	1526.0	22	4	3619.0	6	3.0	86.98	1.0
VFZVTxUKAwAZHQAA	['VFZVTxUKAhY6KgAA', 'VFZVTxUKAwAZHQAA']	62	Male	1998	2021-10-03	00:25:27	11:38:31	1077.0	35477	22377	6252	6849	3830.0	42	3	3619.0	5	34.0	84.37	1.0
VFZVTxUKBBcSFAAA		62	Male	1998	2021-10-04	23:18:19	09:56:31	2694.0	30064	18486	4698	6880	5534.0	27	6	3502.0	5	24.0	84.38	1.0
VFZVTxUKBRcdGgAA		62	Male	1998	2021-10-05	23:29:25	06:44:44	1944.0	20944	11248	4787	4909	1406.0	23	1	2063.0	5	24.0	59.82	1.0
VUdXVhUKBAEAHAAA		71	Male	1974	2021-10-04	01:00:27	08:54:11	1917.0	23545	14300	3799	5446	2962.0	36	5	2306.0	4	71.0	64.6	1.0
VUdXVhUKBQElHQAA		71	Male	1974	2021-10-05	01:37:28	08:09:53	329.0	19955	11220	4038	4697	3261.0	23	6	569.0	5	51.0	56.05	1.0
VUdXVhUKBhceMQAA		81	Female	1968	2021-10-06	23:30:48	06:23:07	3172.0	20820	15616	2482	2722	748.0	18	0	5535.0	3	2.0	60.05	1.0
VUdXVhUKBxcFGAAA		81	Female	1968	2021-10-07	23:05:23	07:09:31	1436.0	25578	17054	4426	4097	2035.0	26	3	1465.0	2	24.0	77.32	1.0
VUdXVhUKCQAdHAAA		81	Female	1968	2021-10-09	00:29:27	08:39:38	988.0	27226	18789	5297	3140	419.0	13	0	2365.0	3	0.0	88.45	1.0
VUdXVhUKCgECJAAA		81	Female	1968	2021-10-10	01:02:35	08:49:46	1615.0	23572	14211	4307	5054	2513.0	18	3	2931.0	4	2.0	81.05	1.0
VUdXVhUKChcCBwAA		81	Female	1968	2021-10-10	23:02:06	07:00:20	1615.0	26032	16101	5593	4338	1047.0	22	1	2752.0	3	3.0	89.93	1.0
VUdXVhUKCxcGAgAA		81	Female	1968	2021-10-11	23:06:01	07:05:46	2543.0	24687	16548	5684	2454	1555.0	16	4	3831.0	3	2.0	80.29	1.0
VUdXVhUKDBYrHwAA		81	Female	1968	2021-10-12	22:43:30	06:19:47	3201.0	23608	14244	5265	4099	568.0	16	0	3620.0	2	0.0	81.47	1.0
WEVYVhUKBhcfNQAA	['WEVYVhUKBhMqNwAA', 'WEVYVhUKBhUqGQAA', 'WEVYVhUKBhcfNQAA']	82	Male	1963	2021-10-06	23:31:52	06:14:42	2394.0	20192	10976	5175	4040	1585.0	21	1	3231.0	2	23.0	69.3	1.0
WEVYVhUKBxclDQAA		82	Male	1963	2021-10-07	23:37:12	06:23:31	628.0	22137	16274	3052	2811	1077.0	28	0	1496.0	3	38.0	61.62	1.0
WEVYVhUKCQAfEAAA		82	Male	1963	2021-10-09	00:31:15	08:11:57	1136.0	25279	16307	5742	3230	658.0	18	0	1555.0	5	5.0	89.79	1.0
WEVYVhUKCgECOwAA		82	Male	1963	2021-10-10	01:02:58	08:53:39	2245.0	23035	16275	3140	3620	2961.0	22	3	3411.0	3	30.0	68.94	1.0
WEVYVhUKCxciEwAA	['WEVYVhUKCxYkKgAA', 'WEVYVhUKCxciEwAA', 'WEVYVhUKDAcZCAAA']	82	Male	1963	2021-10-11	23:34:18	06:33:07	2154.0	21687	13759	3709	4219	1288.0	26	2	2603.0	4	33.0	67.04	1.0
WEVYVhUKDBY7MwAA	['WEVYVhUKDBMCEwAA', 'WEVYVhUKDBY7MwAA']	82	Male	1963	2021-10-12	22:59:51	06:50:27	6223.0	21055	14206	3679	3170	958.0	23	0	6282.0	2	18.0	66.93	1.0
QURVVhUKBhUpFQAA	['QURVVhUKBhMdJwAA', 'QURVVhUKBhQJAAAA', 'QURVVhUKBhUHCgAA', 'QURVVhUKBhUpFQAA']	91	Male	1973	2021-10-06	21:41:19	06:00:31	1017.0	25016	14752	6853	3410	3710.0	32	5	7541.0	4	62.0	71.74	1.0
QURVVhUKBxUrGwAA		91	Male	1973	2021-10-07	21:43:26	07:29:52	4427.0	20586	14331	5028	1227	9305.0	40	10	6461.0	6	80.0	51.36	1.0
QURVVhUKCBUvKQAA		91	Male	1973	2021-10-08	21:47:40	08:20:29	1495.0	27977	21693	5686	598	7838.0	35	9	5145.0	7	30.0	74.33	1.0
QURVVhUKCRYNJgAA		91	Male	1973	2021-10-09	22:13:37	08:58:53	6555.0	22019	18399	2902	718	7988.0	43	10	9308.0	5	43.0	50.64	1.0
QURVVhUKChUwFwAA	['QURVVhUKChMAOAAA', 'QURVVhUKChUBJAAA', 'QURVVhUKChUwFwAA']	91	Male	1973	2021-10-10	21:48:22	07:49:48	6793.0	24027	17772	5026	1228	5267.0	46	11	8649.0	6	52.0	60.07	1.0
QURVVhUKDBU7MwAA	['QURVVhUKDBU7MwAA', 'QURVVhUKDQgAHAAA']	91	Male	1973	2021-10-12	21:59:50	07:12:51	1136.0	16365	12326	4039	0	14062.0	29	9	3469.0	5	48.0	32.32	1.0
QURVVhUKHBU4CwAA		91	Male	1973	2021-10-28	21:56:09	06:53:40	3052.0	22378	15558	4157	2663	5206.0	35	8	3949.0	5	66.0	57.55	1.0
Wk1ZRhUKBhcyJAAA	['Wk1ZRhUKBhUsLwAA', 'Wk1ZRhUKBhcyJAAA']	92	Female	1985	2021-10-06	23:50:35	07:24:47	1645.0	23962	13640	7270	3052	1646.0	24	4	2722.0	5	12.0	74.86	1.0
Wk1ZRhUKCQAfKAAA	['Wk1ZRhUKCBUvJQAA', 'Wk1ZRhUKCBYaEgAA', 'Wk1ZRhUKCQAfKAAA']	92	Female	1985	2021-10-09	00:31:39	09:06:06	449.0	27817	16959	6940	3918	2602.0	28	2	1555.0	4	11.0	89.32	1.0
Wk1ZRhUKCgAlLAAA	['Wk1ZRhUKCRYNIAAA', 'Wk1ZRhUKCgAlLAAA']	92	Female	1985	2021-10-10	00:37:43	09:01:45	868.0	27669	16902	8374	2394	1705.0	24	3	3440.0	6	16.0	82.94	1.0
Wk1ZRhUKChUBNgAA		92	Female	1985	2021-10-10	21:01:53	04:13:38	3531.0	20190	12563	4607	3021	1795.0	22	2	7720.0	4	13.0	57.38	1.0
Wk1ZRhUKDBcHOgAA	['Wk1ZRhUKDBYAKAAA', 'Wk1ZRhUKDBcHOgAA', 'Wk1ZRhUKDQYbLQAA']	92	Female	1985	2021-10-12	23:07:57	04:50:02	808.0	18340	11730	4666	1945	1287.0	19	1	927.0	3	40.0	43.57	1.0
QURVVhUKDRcHNQAA		101	Male	1974	2021-10-13	23:07:52	11:04:19	4875.0	27195	19538	5144	2512	10768.0	34	8	5085.0	5	8.0	85.94	1.0
QURVVhUKDhcYBQAA	['QURVVhUKDhYJDgAA', 'QURVVhUKDhcYBQAA', 'QURVVhUKDwkKJQAA']	101	Male	1974	2021-10-14	23:24:04	08:23:38	1226.0	19568	12926	4997	1646	5715.0	29	9	1704.0	4	57.0	49.56	1.0
QURVVhUKDxYvAwAA		101	Male	1974	2021-10-15	22:47:01	11:02:38	808.0	33632	20437	8137	5058	6612.0	29	7	957.0	6	16.0	93.6	1.0
QURVVhUKEQQnGgAA	['QURVVhUKEQMTGAAA', 'QURVVhUKEQQnGgAA', 'QURVVhUKEQsvLgAA']	101	Male	1974	2021-10-17	04:39:25	10:27:28	1256.0	12656	9634	1496	1525	6971.0	11	5	1735.0	4	36.0	28.43	1.0
QURVVhUKERUzOwAA		101	Male	1974	2021-10-17	21:51:58	11:09:48	5356.0	35663	21900	8676	5086	6761.0	35	7	5476.0	7	30.0	88.0	1.0
QURVVhUKEhY4NAAA		101	Male	1974	2021-10-18	22:56:50	10:56:16	5145.0	32486	21479	6731	4277	5534.0	34	10	5145.0	7	7.0	95.82	1.0
QURVVhUKExcGKwAA		101	Male	1974	2021-10-19	23:06:42	10:52:20	3381.0	24925	13047	9664	2214	9811.0	28	5	3620.0	6	12.0	81.16	1.0
Wk1ZRhUKDhcZBgAA	['Wk1ZRhUKDhApOwAA', 'Wk1ZRhUKDhEyCgAA', 'Wk1ZRhUKDhMMEQAA', 'Wk1ZRhUKDhQMKAAA', 'Wk1ZRhUKDhUnDQAA', 'Wk1ZRhUKDhcZBgAA']	102	Female	1984	2021-10-14	23:25:05	09:20:56	269.0	25845	15914	3500	6431	9636.0	44	8	419.0	5	32.0	74.06	1.0
Wk1ZRhUKEQMTKAAA	['Wk1ZRhUKEQMTKAAA', 'Wk1ZRhUKEQwuGAAA']	102	Female	1984	2021-10-17	03:19:39	11:47:10	867.0	17441	11459	3170	2812	12142.0	33	10	928.0	5	100.0	38.55	1.0
Wk1ZRhUKERcfEgAA	['Wk1ZRhUKERQhIQAA', 'Wk1ZRhUKERUNKwAA', 'Wk1ZRhUKERU0EwAA', 'Wk1ZRhUKERcfEgAA']	102	Female	1984	2021-10-17	23:31:17	11:09:48	2602.0	24413	15558	5864	2992	12593.0	35	17	2722.0	7	61.0	61.95	1.0
Wk1ZRhUKEwACFQAA	['Wk1ZRhUKEg0XKgAA', 'Wk1ZRhUKEg4ZHAAA', 'Wk1ZRhUKEg8zJAAA', 'Wk1ZRhUKEhA5FwAA', 'Wk1ZRhUKEhMSMwAA', 'Wk1ZRhUKEhQLDQAA', 'Wk1ZRhUKEhUdNwAA', 'Wk1ZRhUKEhY5BwAA', 'Wk1ZRhUKEwACFQAA']	102	Female	1984	2021-10-19	00:02:20	07:22:34	3051.0	18966	12327	3559	3080	4397.0	35	4	3200.0	4	70.0	43.57	1.0
Wk1ZRhUKExcIIgAA	['Wk1ZRhUKExcIIgAA', 'Wk1ZRhUKFAgIEgAA']	102	Female	1984	2021-10-19	23:08:32	07:17:36	30.0	19593	11905	5326	2363	3051.0	25	2	269.0	4	28.0	52.35	1.0
VUdXVhUKDRcACQAA		111	Female	1968	2021-10-13	23:00:08	08:43:37	8734.0	23042	14691	6825	1526	3233.0	30	9	10081.0	5	40.0	63.09	1.0
VUdXVhUKDhUYKQAA		111	Female	1968	2021-10-14	21:24:40	08:16:25	1556.0	25165	14094	6823	4248	4097.0	35	10	2034.0	5	31.0	79.35	1.0
VUdXVhUKDxUaDQAA		111	Female	1968	2021-10-15	21:26:11	08:11:29	3321.0	25940	15680	5893	4368	6344.0	28	11	4040.0	5	42.0	76.25	1.0
VUdXVhUKEBUMHgAA	['VUdXVhUKEBUMHgAA', 'VUdXVhUKEQgWDgAA']	111	Female	1968	2021-10-16	21:12:29	06:55:19	5685.0	20851	13761	3140	3949	8434.0	36	16	6911.0	7	63.0	53.07	1.0
VUdXVhUKERYHOAAA	['VUdXVhUKERYHOAAA', 'VUdXVhUKEgYkKwAA']	111	Female	1968	2021-10-17	22:07:55	04:52:49	3769.0	13912	9004	2603	2305	2274.0	19	6	5206.0	4	39.0	33.69	1.0
VUdXVhUKEhYRHwAA		111	Female	1968	2021-10-18	22:17:30	06:34:43	4846.0	18761	10683	4129	3949	5958.0	25	7	4876.0	4	43.0	51.94	1.0
VUdXVhUKExUSAAAA	['VUdXVhUKExM0JQAA', 'VUdXVhUKExUSAAAA']	111	Female	1968	2021-10-19	21:17:59	06:57:19	1287.0	21121	14957	3799	2365	8884.0	40	18	7361.0	6	37.0	54.54	1.0
WEVYVhUKDhY2HwAA		112	Male	1982	2021-10-14	22:54:30	08:12:54	1977.0	29165	20432	5353	3380	2243.0	16	2	2665.0	4	10.0	86.73	1.0
WEVYVhUKEAMzNwAA	['WEVYVhUKEAMzNwAA', 'WEVYVhUKEAsONQAA']	112	Male	1982	2021-10-16	03:51:54	09:42:51	1645.0	18604	9571	3499	5534	598.0	7	1	5144.0	3	0.0	62.85	1.0
WEVYVhUKEhYZOAAA		112	Male	1982	2021-10-18	22:25:55	08:38:07	1585.0	24708	13940	5175	5593	3052.0	18	3	2423.0	3	22.0	78.79	1.0
WEVYVhUKExUwHAAA		112	Male	1982	2021-10-19	21:48:27	07:24:19	5953.0	25459	14063	5474	5923	2512.0	17	4	6162.0	4	26.0	80.33	1.0
VFFDUBUKDRcXMAAA		121	Female	1974	2021-10-13	23:23:47	07:56:27	958.0	27617	18250	6464	2903	2185.0	32	4	1288.0	5	29.0	79.83	1.0
VFFDUBUKDhUaHAAA		121	Female	1974	2021-10-14	21:26:27	06:12:04	1498.0	28274	17176	6882	4217	1765.0	23	2	1618.0	5	20.0	87.4	1.0
VFFDUBUKDxc2AQAA		121	Female	1974	2021-10-15	23:54:00	09:17:29	1767.0	30637	17741	8258	4638	1406.0	29	1	3351.0	6	9.0	92.86	1.0
VFFDUBUKEQAVJAAA		121	Female	1974	2021-10-17	00:21:35	07:51:52	1288.0	23904	13344	7299	3261	1825.0	29	2	3323.0	3	42.0	68.11	1.0
VFFDUBUKERcTKQAA	['VFFDUBUKERYnDgAA', 'VFFDUBUKERcTKQAA']	121	Female	1974	2021-10-17	23:19:39	06:59:56	957.0	25882	16520	6939	2422	778.0	20	1	1197.0	4	14.0	80.85	1.0
VFFDUBUKEhY3NwAA	['VFFDUBUKEhY3NwAA', 'VFFDUBUKEwcyDwAA']	121	Female	1974	2021-10-18	22:55:54	07:08:06	628.0	24924	17864	4877	2183	1914.0	31	3	987.0	3	33.0	66.66	1.0
VFFDUBUKFAAJBAAA		121	Female	1974	2021-10-20	00:09:04	06:00:07	359.0	19778	11999	4668	3111	867.0	17	2	628.0	3	4.0	61.9	1.0
VFZVTxUKDRcXIQAA		122	Male	1970	2021-10-13	23:23:32	08:00:59	419.0	29222	17677	10139	1407	1406.0	33	1	2363.0	6	29.0	79.74	1.0
VFZVTxUKERcUJAAA	['VFZVTxUKERcUJAAA', 'VFZVTxUKEgUEHwAA']	122	Male	1970	2021-10-17	23:20:35	02:41:29	568.0	7686	5084	1824	778	3800.0	18	6	1856.0	3	100.0	18.56	1.0
VFZVTxUKEhY1BAAA		122	Male	1970	2021-10-18	22:53:03	07:03:39	629.0	23304	17561	5504	239	4666.0	53	8	3710.0	6	85.0	57.77	1.0
VFZVTxUKFAAJEwAA		122	Male	1970	2021-10-20	00:09:18	05:59:47	688.0	18127	11756	4607	1765	2154.0	26	4	987.0	3	60.0	46.85	1.0
VUZXQhUKDRcwJAAA	['VUZXQhUKDRcIGAAA', 'VUZXQhUKDRcwJAAA']	131	Female	1964	2021-10-13	23:48:35	06:33:25	688.0	22854	13342	6282	3231	748.0	12	1	1017.0	3	1.0	80.0	1.0
VUZXQhUKDhcPCAAA		131	Female	1964	2021-10-14	23:15:07	07:20:19	1615.0	25972	16009	7329	2633	1525.0	15	2	1734.0	4	24.0	80.57	1.0
VUZXQhUKEBclHwAA		131	Female	1964	2021-10-16	23:37:31	07:09:33	1525.0	21481	13431	6672	1377	4039.0	33	6	2153.0	4	50.0	56.53	1.0
VUZXQhUKFgEWOAAA		131	Female	1964	2021-10-22	01:22:55	10:10:01	1077.0	23039	17442	5268	329	7451.0	24	9	1825.0	7	6.0	67.29	1.0
Q1pYQxYEHBc7KgAA		131	Female	1964	2022-04-28	23:59:41	06:38:31	688.0	22674	10587	7001	5085	568.0	7	1	927.0	4	0.0	86.3	2.0
Q1pYQxYEHgAgCQAA		131	Female	1964	2022-04-30	00:32:08	06:15:05	897.0	18962	8853	5682	4427	299.0	4	1	1856.0	3	0.0	70.45	2.0
Q1pYQxYFAQAsHgAA		131	Female	1964	2022-05-01	00:44:29	07:11:51	1136.0	21717	10259	5473	5984	389.0	10	0	1376.0	5	0.0	82.12	2.0
Q1pYQxYFAwAJGwAA		131	Female	1964	2022-05-03	00:09:26	07:27:07	897.0	24677	15913	3739	5024	688.0	16	0	987.0	3	2.0	84.31	2.0
Q1pYQxYFAxcPCAAA		131	Female	1964	2022-05-03	23:15:07	06:53:49	867.0	25129	14390	6041	4697	1525.0	19	5	1197.0	5	21.0	84.11	2.0
Q1pYQxYFBQAWEwAA		131	Female	1964	2022-05-05	00:22:18	06:35:15	1316.0	20373	10172	5864	4338	688.0	11	1	1585.0	3	1.0	74.68	2.0
Q1pYQxYFBRccHwAA	['Q1pYQxYFBRcDNAAA', 'Q1pYQxYFBRccHwAA']	131	Female	1964	2022-05-05	23:28:30	05:17:28	1107.0	18604	12174	3080	3350	928.0	12	2	2123.0	3	4.0	57.81	2.0
U1pMRRUKDRcHOwAA		132	Male	1966	2021-10-13	23:07:57	06:01:23	568.0	23040	13584	6553	2903	1197.0	10	3	1107.0	6	4.0	83.61	1.0
U1pMRRUKDhcJAAAA		132	Male	1966	2021-10-14	23:08:59	06:16:46	1077.0	23902	13402	7748	2752	688.0	9	1	1226.0	5	3.0	86.23	1.0
U1pMRRUKDxc1BwAA		132	Male	1966	2021-10-15	23:53:06	06:17:27	359.0	20727	17228	3051	449	1975.0	24	5	1166.0	3	28.0	53.6	1.0
U1pMRRUKEBclDQAA		132	Male	1966	2021-10-16	23:37:12	08:34:11	179.0	26085	15944	7358	2783	5955.0	20	7	329.0	6	8.0	91.47	1.0
QUtWVxUKDgEDAAAA		141	Male	1988	2021-10-14	01:02:58	07:58:21	209.0	24354	10200	7540	6614	360.0	9	0	299.0	4	1.0	88.26	1.0
QUtWVxUKDwAIKAAA	['QUtWVxUKDwAIKAAA', 'QUtWVxUKDwgSOQAA']	141	Male	1988	2021-10-15	00:08:39	06:45:03	688.0	22708	10801	5444	6462	389.0	9	0	748.0	3	0.0	79.3	1.0
QUtWVxUKDxc7CwAA		141	Male	1988	2021-10-15	23:59:10	08:30:21	1617.0	26990	14632	7364	4995	2064.0	11	3	5837.0	5	0.0	95.64	1.0
QUtWVxUKERYxMwAA		141	Male	1988	2021-10-17	22:49:50	06:02:43	2184.0	21964	16788	2843	2333	1825.0	21	4	2364.0	5	6.0	58.37	1.0
U1NaRxUKDwAcAQAA	['U1NaRxUKDhY2FQAA', 'U1NaRxUKDwAcAQAA', 'U1NaRxUKDwoWIgAA']	142	Female	1989	2021-10-15	00:28:00	08:18:05	419.0	26411	12771	9871	3768	1166.0	10	1	3170.0	5	5.0	86.07	1.0
U1NaRxUKEAAMBAAA	['U1NaRxUKDxMbLAAA', 'U1NaRxUKDxQQNgAA', 'U1NaRxUKDxYUDgAA', 'U1NaRxUKEAAMBAAA']	142	Female	1989	2021-10-16	00:12:03	08:30:08	359.0	27612	15377	7448	4787	1585.0	13	5	3649.0	7	0.0	94.97	1.0
U1NaRxUKEQEYBgAA	['U1NaRxUKEQEYBgAA', 'U1NaRxUKEQkdNwAA']	142	Female	1989	2021-10-17	01:24:05	08:00:57	1017.0	16304	11816	2483	2004	6492.0	20	8	1436.0	4	41.0	32.86	1.0
U1NaRxUKERcsJgAA	['U1NaRxUKERcsJgAA', 'U1NaRxUKEgYFOAAA', 'U1NaRxUKEgYrHAAA']	142	Female	1989	2021-10-17	23:44:37	05:31:09	538.0	19207	12055	2752	4399	449.0	8	1	718.0	2	0.0	55.68	1.0
U1NaRxUKExc1GQAA		142	Female	1989	2021-10-19	23:53:24	07:07:42	659.0	24142	14511	6461	3170	778.0	6	1	958.0	5	0.0	77.28	1.0
VUZXQhUKFhcUBAAA		151	Male	1964	2021-10-22	23:20:03	10:01:14	508.0	32189	25280	6820	90	5714.0	41	15	2304.0	6	26.0	78.01	1.0
VUZXQhUKGBcnFwAA		151	Male	1964	2021-10-24	23:39:22	09:04:20	5296.0	2126	2126	0	0	10382.0	13	3	7241.0	2	62.0	1945-01-01	1.0
VUdXVhUKFRYqJwAA	['VUdXVhUKFRYfAQAA', 'VUdXVhUKFRYqJwAA']	161	Male	1985	2021-10-21	22:42:38	06:14:26	1465.0	25015	12474	6977	5563	628.0	14	0	1495.0	4	3.0	90.24	1.0
VUdXVhUKFhcMGwAA		161	Male	1985	2021-10-22	23:12:26	08:12:25	808.0	30963	16514	9005	5444	628.0	20	0	1765.0	5	7.0	97.2	1.0
VUdXVhUKFxclLwAA		161	Male	1985	2021-10-23	23:37:46	09:36:12	240.0	33421	20377	9842	3202	2244.0	20	2	808.0	5	1.0	92.94	1.0
VUdXVhUKGBYZMQAA		161	Male	1985	2021-10-24	22:25:48	05:54:04	3081.0	23067	15498	4696	2873	748.0	21	0	3919.0	3	7.0	69.35	1.0
VVRYVBYEEgAFBwAA		161	Male	1985	2022-04-18	00:05:06	09:58:21	569.0	32394	21087	7926	3381	1765.0	30	3	3082.0	5	10.0	90.2	2.0
VVRYVBYEEhY3AgAA		161	Male	1985	2022-04-18	22:55:01	06:39:46	1166.0	25402	15738	5026	4638	1316.0	21	2	1227.0	4	24.0	77.33	2.0
VVRYVBYEExYbDAAA	['VVRYVBYEExYbDAAA', 'VVRYVBYEFAYzCQAA']	161	Male	1985	2022-04-19	22:27:11	05:54:52	2303.0	23960	13193	5563	5204	598.0	17	0	3021.0	4	17.0	78.44	2.0
VVRYVBYEFBcHGgAA	['VVRYVBYEFBUCIwAA', 'VVRYVBYEFBYOCAAA', 'VVRYVBYEFBcHGgAA']	161	Male	1985	2022-04-20	23:07:25	06:08:12	1526.0	23033	14329	4396	4308	688.0	17	0	1765.0	4	8.0	72.74	2.0
VVRYVBYEFRcCOwAA		161	Male	1985	2022-04-21	23:02:58	08:04:52	1316.0	30092	17410	9093	3589	778.0	22	0	1646.0	5	2.0	93.86	2.0
VVRYVBYEGBYvKwAA	['VVRYVBYEGBYvKwAA', 'VVRYVBYEGQcKOAAA']	161	Male	1985	2022-04-24	22:47:42	06:04:54	4307.0	21387	10800	6460	4127	538.0	12	1	4397.0	3	0.0	75.16	2.0
VVRYVBYEGRY3BwAA		161	Male	1985	2022-04-25	22:55:06	06:09:48	538.0	22673	9812	6191	6670	1525.0	14	2	688.0	4	7.0	79.8	2.0
U1NaRxUKFhYxFQAA	['U1NaRxUKFhYxFQAA', 'U1NaRxUKFwYXNQAA', 'U1NaRxUKFwcZJQAA']	162	Female	1986	2021-10-22	22:49:20	05:29:45	1795.0	19268	11550	4607	3111	2962.0	19	5	2125.0	4	31.0	50.63	1.0
U1NaRxUKFxYOMAAA	['U1NaRxUKFxYOMAAA', 'U1NaRxUKGAYTNAAA']	162	Female	1986	2021-10-23	22:14:47	06:10:22	1465.0	25484	11277	9002	5205	1585.0	20	1	1466.0	4	15.0	84.7	1.0
U1NaRxUKGBYZCgAA	['U1NaRxUKGBYZCgAA', 'U1NaRxUKGQcNAAAA']	162	Female	1986	2021-10-24	22:25:08	06:13:46	3170.0	22674	13460	4606	4608	2273.0	21	2	3170.0	4	8.0	70.57	1.0
U1NaRxUKGRYBNwAA		162	Female	1986	2021-10-25	22:01:54	07:14:53	1465.0	30159	15888	10231	4039	1555.0	16	2	1854.0	5	0.0	93.76	1.0
WEVYVhULCRceNQAA	['WEVYVhULCRY2OQAA', 'WEVYVhULCRceNQAA', 'WEVYVhULCggiLwAA']	162	Female	1986	2021-11-09	23:30:52	07:47:24	568.0	27759	15046	10021	2692	1465.0	17	3	1226.0	5	17.0	83.43	1.0
Q0VaVRYEEgAFBgAA		162	Female	1986	2022-04-18	00:05:05	10:15:53	778.0	32789	21209	9124	2455	3081.0	37	6	1226.0	6	23.0	80.62	2.0
Q0VaVRYEEhY6MwAA		162	Female	1986	2022-04-18	22:58:50	09:20:01	3828.0	24140	16003	4368	3768	9302.0	39	14	6848.0	6	55.0	59.52	2.0
Q0VaVRYEExYbGgAA		162	Female	1986	2022-04-19	22:27:25	06:50:01	2243.0	24921	12924	7091	4906	2364.0	26	3	2721.0	3	24.0	79.06	2.0
Q0VaVRYEFBYLOwAA	['Q0VaVRYEFBUCMQAA', 'Q0VaVRYEFBYLOwAA']	162	Female	1986	2022-04-20	22:11:58	05:51:38	1855.0	17830	9993	1914	5923	7896.0	21	4	3052.0	5	34.0	47.69	2.0
Q0VaVRYEFRcDAAAA		162	Female	1986	2022-04-21	23:02:59	07:47:04	958.0	28542	11427	13165	3950	1945.0	20	4	2363.0	4	19.0	86.4	2.0
Q0VaVRYEGRY3AAAA		162	Female	1986	2022-04-25	22:54:59	06:42:09	2751.0	24441	13403	7240	3799	837.0	24	0	4994.0	4	7.0	80.11	2.0
VFFDUBUKFRYmIQAA		171	Female	1970	2021-10-21	22:38:32	06:04:54	689.0	24537	14304	6671	3562	1556.0	18	4	1617.0	5	16.0	80.37	1.0
VFFDUBUKFhcPIQAA		171	Female	1970	2021-10-22	23:15:32	07:21:46	867.0	25403	18463	5804	1136	2904.0	25	7	1167.0	4	38.0	66.86	1.0
VFFDUBUKFxYsFAAA		171	Female	1970	2021-10-23	22:44:19	06:29:33	628.0	24653	15200	5834	3619	2633.0	16	6	1197.0	5	2.0	83.65	1.0
VFFDUBUKGBcCMwAA		171	Female	1970	2021-10-24	23:02:50	05:45:44	778.0	21511	14449	4848	2214	1885.0	21	6	867.0	4	23.0	60.92	1.0
VFFDUBUKGRYsFgAA		171	Female	1970	2021-10-25	22:44:21	06:02:08	239.0	20763	13402	5865	1495	4217.0	37	6	448.0	4	58.0	52.25	1.0
VFFDUBUKGhcHOwAA		171	Female	1970	2021-10-26	23:07:58	06:19:49	658.0	22769	12687	6643	3439	2483.0	25	6	688.0	5	34.0	68.93	1.0
VFFDUBUKGxctGwAA		171	Female	1970	2021-10-27	23:45:26	05:54:32	958.0	18912	12507	4220	2185	2275.0	22	5	1317.0	4	45.0	46.98	1.0
TkNRQRYDGxYSEQAA		171	Female	1970	2022-03-27	22:18:16	06:02:56	628.0	25187	15285	7926	1976	2005.0	21	4	718.0	5	27.0	74.11	2.0
TkNRQRYDHBYyEQAA		171	Female	1970	2022-03-28	22:50:16	05:54:04	598.0	23096	15107	3592	4396	1256.0	19	3	807.0	3	10.0	72.62	2.0
TkNRQRYDHRYiGwAA		171	Female	1970	2022-03-29	22:34:26	05:56:11	987.0	23513	14746	5505	3262	2005.0	21	3	1167.0	5	24.0	71.17	2.0
TkNRQRYDHhcFEQAA		171	Female	1970	2022-03-30	23:05:16	05:58:33	897.0	21687	14657	5056	1974	2213.0	17	3	1824.0	5	25.0	60.83	2.0
TkNRQRYDHxQxLAAA		171	Female	1970	2022-03-31	20:49:43	04:10:26	1675.0	22765	14630	6071	2064	1854.0	19	4	1824.0	4	26.0	66.41	2.0
TkNRQRYEARY4DAAA	['TkNRQRYEARY4DAAA', 'TkNRQRYEAggaCgAA']	171	Female	1970	2022-04-01	22:56:10	06:44:19	419.0	24408	13758	5505	5144	3202.0	26	7	777.0	6	16.0	81.96	2.0
TkNRQRYEAhcPAAAA		171	Female	1970	2022-04-02	23:14:59	06:17:14	269.0	21715	14775	4128	2811	2573.0	30	3	389.0	4	54.0	54.2	2.0
WEVYVhUKFRcmFAAA		172	Male	1965	2021-10-21	23:38:19	07:40:23	837.0	27219	14506	6998	5714	867.0	15	1	927.0	5	5.0	98.0	1.0
WEVYVhUKFwEALQAA		172	Male	1965	2021-10-23	01:00:44	08:34:54	390.0	25395	15077	6281	4038	1465.0	31	1	689.0	5	35.0	81.9	1.0
WEVYVhUKGAAnGQAA		172	Male	1965	2021-10-24	00:39:24	10:21:47	1316.0	27615	19536	6763	1316	6012.0	40	13	1495.0	6	61.0	72.62	1.0
WEVYVhUKGQAFOgAA		172	Male	1965	2021-10-25	00:05:57	07:15:11	987.0	23750	12115	6640	4995	1017.0	15	1	1047.0	4	5.0	89.31	1.0
WEVYVhUKGRc0BAAA		172	Male	1965	2021-10-25	23:52:03	07:15:13	479.0	24408	15675	4606	4127	1705.0	26	2	658.0	4	43.0	72.57	1.0
WEVYVhUKGhcwMAAA		172	Male	1965	2021-10-26	23:48:47	07:00:00	779.0	24018	13160	6669	4188	1077.0	19	2	839.0	3	22.0	83.75	1.0
WEVYVhUKHAAXNAAA		172	Male	1965	2021-10-28	00:23:51	06:32:48	419.0	20611	10830	5804	3978	1107.0	15	1	3351.0	3	26.0	70.23	1.0
RVZYVRYDGxcNOgAA		172	Male	1965	2022-03-27	23:13:57	07:00:03	2004.0	25095	16601	5922	2573	867.0	12	3	2333.0	3	4.0	87.38	2.0
RVZYVRYDHQAPFwAA		172	Male	1965	2022-03-29	00:15:22	07:14:37	359.0	24228	13849	6340	4038	568.0	13	0	479.0	3	12.0	87.36	2.0
RVZYVRYDHRcfBgAA		172	Male	1965	2022-03-29	23:31:05	07:14:12	1166.0	25483	14745	5713	5024	1137.0	15	2	1316.0	4	3.0	93.55	2.0
RVZYVRYDHwAUIAAA		172	Male	1965	2022-03-31	00:20:31	07:15:46	538.0	23300	12441	6582	4277	1078.0	16	2	569.0	5	11.0	85.81	2.0
RVZYVRYDHxYRCQAA		172	Male	1965	2022-03-31	22:17:08	06:40:09	2484.0	26710	14985	5294	6432	987.0	15	1	2813.0	4	0.0	96.67	2.0
RVZYVRYEARcyDwAA		172	Male	1965	2022-04-01	23:50:14	07:46:49	508.0	26890	14448	8105	4337	1196.0	18	3	3529.0	4	3.0	98.8	2.0
RVZYVRYEAhcVJQAA		172	Male	1965	2022-04-02	23:21:36	08:28:00	1616.0	29642	19023	7509	3110	1526.0	16	3	2274.0	5	22.0	88.01	2.0
QURVVhUKFgIUMgAA	['QURVVhUKFgAQCAAA', 'QURVVhUKFgIUMgAA']	181	Female	1983	2021-10-22	02:20:49	08:29:18	3978.0	15918	10562	1407	3949	2183.0	28	4	4247.0	3	70.0	34.42	1.0
QURVVhUKFwA3KQAA		181	Female	1983	2021-10-23	00:55:40	07:07:10	4456.0	12265	10022	0	2243	5001.0	24	11	6012.0	3	100.0	2025-07-19	1.0
QURVVhUKGAInBAAA		181	Female	1983	2021-10-24	02:39:03	08:29:37	1017.0	16039	10412	3354	2274	3140.0	22	9	2213.0	3	60.0	34.78	1.0
QURVVhUKGBcuFAAA	['QURVVhUKGBcCJgAA', 'QURVVhUKGBcuFAAA']	181	Female	1983	2021-10-24	23:46:19	06:35:13	1256.0	16994	9873	2574	4547	6284.0	24	8	1526.0	3	26.0	45.75	1.0
QURVVhUKGgE4IgAA	['QURVVhUKGgAZIAAA', 'QURVVhUKGgE4IgAA']	181	Female	1983	2021-10-26	01:56:32	09:34:44	658.0	24531	13882	7328	3321	1555.0	23	2	748.0	4	44.0	67.43	1.0
QURVVhUKHAAnLAAA		181	Female	1983	2021-10-28	00:39:43	08:27:57	837.0	22679	11788	7121	3770	1616.0	16	2	1824.0	3	1.0	77.02	1.0
VFZVTxUKFgANMwAA	['VFZVTxUKFgANMwAA', 'VFZVTxUKFgYYOwAA', 'VFZVTxUKFgY5LgAA', 'VFZVTxUKFgcdEgAA']	182	Male	1971	2021-10-22	00:13:50	05:39:55	269.0	15736	8796	4157	2783	1047.0	9	1	598.0	3	6.0	52.15	1.0
VFZVTxUKFwEAGgAA		182	Male	1971	2021-10-23	01:00:25	07:09:49	179.0	19652	12114	5325	2213	658.0	16	0	628.0	4	9.0	63.73	1.0
VFZVTxUKGAInHQAA		182	Male	1971	2021-10-24	02:39:28	08:29:57	240.0	19323	11934	4787	2602	568.0	14	0	958.0	4	28.0	57.59	1.0
VFZVTxUKGBcCHwAA		182	Male	1971	2021-10-24	23:02:29	05:39:50	209.0	19802	12563	4188	3051	2842.0	21	6	568.0	5	33.0	57.34	1.0
VFZVTxUKGgAZAgAA		182	Male	1971	2021-10-26	00:25:00	05:20:08	837.0	15644	6550	3111	5982	1107.0	10	2	2125.0	2	20.0	51.43	1.0
VFZVTxUKHAAnIAAA		182	Male	1971	2021-10-28	00:39:31	06:28:02	240.0	19206	10498	4670	4037	1346.0	18	2	480.0	4	12.0	65.41	1.0
Wk1ZRhUKGAANCwAA		192	Male	1956	2021-10-24	00:13:10	04:32:54	449.0	14477	5564	4038	4876	508.0	2	1	1525.0	2	2.0	56.85	1.0
Wk1ZRhUKGBYTAwAA	['Wk1ZRhUKGBUYDAAA', 'Wk1ZRhUKGBYTAwAA', 'Wk1ZRhUKGQgsLQAA']	192	Male	1956	2021-10-24	22:19:02	06:24:34	389.0	23599	18394	1676	3529	4966.0	11	5	1376.0	3	0.0	76.31	1.0
QURVVhULARYuOAAA		201	Female	1964	2021-11-01	22:46:54	07:01:31	2334.0	26056	15617	7418	3022	1286.0	22	2	2394.0	5	3.0	89.56	1.0
QURVVhULAhYpCQAA		201	Female	1964	2021-11-02	22:41:08	07:12:18	2904.0	26151	11909	7841	6401	1615.0	4	1	4820.0	4	0.0	99.15	1.0
QURVVhULAxcHLgAA		201	Female	1964	2021-11-03	23:07:45	05:06:21	209.0	18196	9128	6046	3022	1705.0	12	2	6193.0	3	12.0	61.5	1.0
QURVVhULBBcNIQAA		201	Female	1964	2021-11-04	23:13:32	07:03:45	150.0	23576	12091	7357	4128	2843.0	24	7	239.0	4	25.0	77.45	1.0
QURVVhULBRYzBAAA	['QURVVhULBRYdEQAA', 'QURVVhULBRYzBAAA']	201	Female	1964	2021-11-05	22:51:03	07:15:09	779.0	27612	18756	7059	1796	1856.0	24	3	2094.0	4	8.0	85.12	1.0
QURVVhULBhYOIQAA		201	Female	1964	2021-11-06	22:14:32	09:57:37	1526.0	35749	21481	8556	5713	4581.0	39	9	3831.0	6	33.0	86.8	1.0
QURVVhULBxYqJAAA		201	Female	1964	2021-11-07	22:42:35	05:43:02	2035.0	22654	10414	6883	5357	269.0	7	0	2035.0	4	0.0	86.97	1.0
VFFDUBULCRcjKgAA		211	Male	1968	2021-11-09	23:35:41	05:37:41	2723.0	17233	8794	4878	3561	1765.0	20	4	2723.0	3	40.0	53.11	1.0
VFZVTxULARYWBQAA	['VFZVTxULARYWBQAA', 'VFZVTxULAgg1JwAA']	212	Female	1978	2021-11-01	22:22:04	07:28:57	628.0	30780	16392	8167	6221	1406.0	21	1	718.0	5	10.0	96.0	1.0
VFZVTxULAwAUMAAA	['VFZVTxULAhU7FgAA', 'VFZVTxULAhYVJAAA', 'VFZVTxULAwAUMAAA']	212	Female	1978	2021-11-03	00:20:47	08:14:25	808.0	26412	14087	7241	5084	1197.0	27	0	1198.0	4	29.0	83.78	1.0
VFZVTxULAxY1BQAA		212	Female	1978	2021-11-03	22:53:04	06:05:44	508.0	24824	11006	8314	5504	628.0	17	0	688.0	4	5.0	89.11	1.0
VFZVTxULBBYqOgAA		212	Female	1978	2021-11-04	22:42:57	05:18:19	1735.0	21539	9514	7719	4307	449.0	15	0	2422.0	3	0.0	76.68	1.0
VFZVTxULBRcMJQAA	['VFZVTxULBRU6BAAA', 'VFZVTxULBRcMJQAA', 'VFZVTxULBggsBgAA']	212	Female	1978	2021-11-05	23:12:35	06:52:18	629.0	24621	14358	7389	2873	2333.0	26	4	1018.0	5	34.0	70.82	1.0
VFZVTxULBwMmHQAA	['VFZVTxULBwIeBgAA', 'VFZVTxULBwMmHQAA']	212	Female	1978	2021-11-07	03:38:28	08:09:42	329.0	15616	10052	2542	3022	329.0	10	0	1405.0	3	1.0	43.62	1.0
VFZVTxULBxUJCwAA		212	Female	1978	2021-11-07	21:09:10	06:10:09	389.0	31054	18249	7659	5145	1017.0	22	1	658.0	4	7.0	94.97	1.0
VUZXQhULARcOCQAA		221	Male	1991	2021-11-01	23:14:08	06:12:03	2513.0	18012	10592	4786	2634	4550.0	22	3	3111.0	4	18.0	49.43	1.0
VUZXQhULAhY5LwAA	['VUZXQhULAhYtBAAA', 'VUZXQhULAhY5LwAA']	221	Male	1991	2021-11-02	22:57:46	05:57:07	2632.0	20255	12175	2215	5865	2124.0	25	5	2841.0	4	36.0	53.16	1.0
VUZXQhULAxcVFAAA	['VUZXQhULAxcVFAAA', 'VUZXQhULBAcBOQAA', 'VUZXQhULBAcuFQAA']	221	Male	1991	2021-11-03	23:21:18	06:31:05	3260.0	20732	11040	5175	4517	1675.0	27	2	3410.0	5	39.0	57.57	1.0
VUZXQhULBBcDIQAA	['VUZXQhULBBcDIQAA', 'VUZXQhULBQcAJgAA']	221	Male	1991	2021-11-04	23:03:32	06:25:50	3056.0	21538	12324	4217	4998	1794.0	21	4	3384.0	4	24.0	62.85	1.0
VUZXQhULBgAmGAAA	['VUZXQhULBgAmGAAA', 'VUZXQhULBgkuAQAA']	221	Male	1991	2021-11-06	00:38:23	08:30:10	2664.0	24298	15499	6227	2572	1286.0	28	1	4219.0	5	30.0	66.99	1.0
VUZXQhULBhcsLAAA		221	Male	1991	2021-11-06	23:44:43	10:38:31	1736.0	33932	20590	7627	5714	3441.0	37	7	2096.0	5	21.0	91.6	1.0
VUZXQhULBxc6JgAA	['VUZXQhULBxc6JgAA', 'VUZXQhULCAggOwAA']	221	Male	1991	2021-11-07	23:58:37	06:21:06	8498.0	12866	8018	2214	2634	1466.0	8	3	9036.0	3	1.0	33.01	1.0
QUVHVxYFDxcqHQAA		221	Male	1991	2022-05-15	23:42:28	06:27:16	1197.0	13518	8763	1406	3350	2183.0	13	2	1407.0	3	13.0	33.01	2.0
QUVHVxYFEQAFKgAA	['QUVHVxYFEQAFKgAA', 'QUVHVxYFEQoaHgAA']	221	Male	1991	2022-05-17	00:05:41	09:00:09	4549.0	24350	14090	6581	3679	1107.0	15	2	4758.0	5	1.0	80.66	2.0
QUVHVxYFEgAGIwAA	['QUVHVxYFEgAGIwAA', 'QUVHVxYFEggdIgAA']	221	Male	1991	2022-05-18	00:06:34	06:29:58	928.0	18487	11698	3888	2901	628.0	10	1	1107.0	3	13.0	50.4	2.0
QUVHVxYFFBctMgAA		221	Male	1991	2022-05-20	23:45:49	07:15:01	3560.0	22435	13519	5712	3203	658.0	12	1	4159.0	4	0.0	71.0	2.0
QUVHVxYFFgAkKQAA		221	Male	1991	2022-05-22	00:36:40	10:48:25	718.0	32664	14688	9332	8644	688.0	14	0	1196.0	4	6.0	97.6	2.0
QUVHVxYFFhccNQAA		221	Male	1991	2022-05-22	23:28:52	06:12:44	4278.0	17830	11159	3739	2931	1496.0	18	5	4637.0	4	14.0	48.14	2.0
U1pMRRULARcOMwAA		222	Female	1989	2021-11-01	23:14:50	07:39:50	1346.0	26470	18006	5862	2602	2483.0	34	5	1645.0	5	38.0	69.01	1.0
U1pMRRULAhY7DQAA		222	Female	1989	2021-11-02	22:59:12	07:43:18	2066.0	26957	17472	6732	2752	2394.0	39	3	2216.0	4	47.0	69.71	1.0
U1pMRRULAxcWMQAA		222	Female	1989	2021-11-03	23:22:48	07:39:21	568.0	23063	14927	4218	3918	2633.0	32	5	987.0	3	42.0	58.23	1.0
U1pMRRULBBcEGQAA		222	Female	1989	2021-11-04	23:04:24	06:35:36	1256.0	22824	14270	4368	4187	1256.0	25	2	5025.0	5	14.0	66.56	1.0
U1pMRRULBgAmLQAA		222	Female	1989	2021-11-06	00:38:44	07:14:07	389.0	15677	12713	1496	1467	4696.0	26	9	6881.0	4	72.0	2025-06-26	1.0
U1pMRRULBhctBQAA		222	Female	1989	2021-11-06	23:45:04	09:56:46	449.0	32156	20610	7777	3768	4008.0	45	7	3290.0	7	38.0	78.64	1.0
U1pMRRULBxc6KAAA		222	Female	1989	2021-11-07	23:58:39	07:21:24	1706.0	23365	15197	4967	3201	1376.0	18	1	1795.0	4	6.0	69.07	1.0
U1pMRRULCRYTHAAA		222	Female	1989	2021-11-09	22:19:27	05:44:39	1795.0	22852	11428	6011	5413	2064.0	18	5	1915.0	4	8.0	76.5	1.0
VUdXVhULAhcFKwAA	['VUdXVhULAhU7GAAA', 'VUdXVhULAhcFKwAA']	231	Male	1964	2021-11-02	23:05:42	05:59:02	11967.0	11217	9513	1436	269	1406.0	5	1	13075.0	1	0.0	2025-04-29	1.0
VUdXVhULAxcJEgAA	['VUdXVhULAxcJEgAA', 'VUdXVhULBAkoNwAA']	231	Male	1964	2021-11-03	23:09:17	05:21:48	450.0	17534	14721	2813	0	4308.0	14	4	8049.0	2	32.0	36.52	1.0
VUdXVhULBBciJgAA	['VUdXVhULBBciJgAA', 'VUdXVhULBQgYNwAA']	231	Male	1964	2021-11-04	23:34:37	06:35:56	2154.0	7807	7807	0	0	13164.0	15	3	4937.0	2	51.0	2024-07-01	1.0
VUdXVhULBRcSLAAA	['VUdXVhULBRcSLAAA', 'VUdXVhULBgofCQAA']	231	Male	1964	2021-11-05	23:18:43	07:48:51	8171.0	21181	18220	2961	0	1256.0	13	3	11882.0	3	5.0	52.27	1.0
VUdXVhULBhYjLwAA		231	Male	1964	2021-11-06	22:35:46	03:44:56	449.0	330	330	0	0	0.0	0	0	17051.0	0	0.0	0.66	1.0
VUdXVhULBxcEAAAA		231	Male	1964	2021-11-07	23:03:59	04:18:42	10474.0	7842	7721	121	0	568.0	8	1	11402.0	1	5.0	2021-11-01	1.0
VFhSSxYDHxYxHQAA	['VFhSSxYDHxURFAAA', 'VFhSSxYDHxYgJwAA', 'VFhSSxYDHxYxHQAA']	231	Male	1964	2022-03-31	22:49:28	07:59:22	299.0	28597	17168	7957	3471	2782.0	16	4	449.0	5	3.0	96.64	2.0
VFhSSxYEARcpCQAA	['VFhSSxYEARcOHwAA', 'VFhSSxYEARcpCQAA']	231	Male	1964	2022-04-01	23:41:07	08:04:13	5892.0	23187	9995	6729	6462	1108.0	11	2	7477.0	3	10.0	86.0	2.0
VFhSSxYEAhcDIAAA	['VFhSSxYEAhcDIAAA', 'VFhSSxYEAwkNIgAA']	231	Male	1964	2022-04-02	23:03:31	08:21:53	569.0	32215	16092	10828	5295	628.0	9	1	778.0	6	0.0	100.0	2.0
VFhSSxYEAxYhHgAA		231	Male	1964	2022-04-03	22:33:29	05:14:19	7089.0	16422	7568	4606	4249	299.0	5	1	7179.0	3	0.0	63.79	2.0
U1NaRxULARcTAQAA		232	Female	1966	2021-11-01	23:19:00	08:24:25	1047.0	30422	13192	10259	6970	1018.0	13	2	1196.0	5	0.0	100.0	1.0
U1NaRxULAhY7LwAA		232	Female	1966	2021-11-02	22:59:46	08:33:40	868.0	31112	17142	7569	6401	1886.0	27	4	1347.0	5	22.0	91.2	1.0
U1NaRxULAxcHHAAA		232	Female	1966	2021-11-03	23:07:27	09:38:43	628.0	36321	18969	8137	9214	928.0	20	0	658.0	5	3.0	98.8	1.0
U1NaRxULBBclDAAA		232	Female	1966	2021-11-04	23:37:11	08:18:38	2632.0	26531	11845	7149	7537	1974.0	14	3	2841.0	5	2.0	99.2	1.0
U1NaRxULBRcQNgAA		232	Female	1966	2021-11-05	23:16:53	09:14:37	299.0	31497	14000	10141	7357	1256.0	13	2	478.0	5	0.0	100.0	1.0
U1NaRxULBhcHLgAA		232	Female	1966	2021-11-06	23:07:45	08:13:11	2542.0	23571	13729	6613	3230	6613.0	11	2	3110.0	5	1.0	82.38	1.0
U1NaRxULBxcFBwAA		232	Female	1966	2021-11-07	23:05:06	08:35:59	1167.0	31142	20672	5923	4547	1735.0	24	5	1168.0	4	15.0	89.16	1.0
Q1pYQxYDHxYyAAAA	['Q1pYQxYDHxYyAAAA', 'Q1pYQxYEAQgiBgAA']	232	Female	1966	2022-03-31	22:49:59	07:58:56	718.0	29019	13316	10140	5564	1884.0	13	3	868.0	4	0.0	99.74	2.0
Q1pYQxYEARcOFQAA		232	Female	1966	2022-04-01	23:14:20	08:35:12	60.0	32366	23095	5952	3320	1226.0	19	3	538.0	6	10.0	87.46	2.0
Q1pYQxYEAhckGQAA		232	Female	1966	2022-04-02	23:36:24	08:51:45	239.0	28086	15615	7507	4965	4996.0	23	5	538.0	5	2.0	97.06	2.0
Q1pYQxYEAxYhLgAA		232	Female	1966	2022-04-03	22:33:45	05:14:40	688.0	22409	11219	5804	5385	719.0	11	1	748.0	4	12.0	79.89	2.0
VUdXVhULCRceGQAA	['VUdXVhULCRUjMwAA', 'VUdXVhULCRceGQAA']	241	Male	1963	2021-11-09	23:30:24	06:41:39	1437.0	23482	17078	3652	2752	957.0	16	1	3052.0	4	6.0	76.61	1.0
VUdXVhULChckOAAA		241	Male	1963	2021-11-10	23:36:55	07:11:42	1525.0	15619	11879	1854	1885	10113.0	12	1	3081.0	3	2.0	46.59	1.0
VUdXVhULCxcKNQAA		241	Male	1963	2021-11-11	23:10:52	06:27:18	4847.0	13770	11586	2183	0	7151.0	10	5	5356.0	4	17.0	2025-05-28	1.0
VUdXVhULDBY3GAAA		241	Male	1963	2021-11-12	22:55:23	07:33:59	209.0	28484	18638	6733	3112	2334.0	27	3	987.0	7	20.0	89.05	1.0
VUdXVhULDRcrEwAA	['VUdXVhULDRYtNwAA', 'VUdXVhULDRcrEwAA']	241	Male	1963	2021-11-13	23:43:18	06:29:10	1855.0	21480	15944	3082	2453	1017.0	18	1	2513.0	3	7.0	67.62	1.0
VUdXVhULDhY3OwAA		241	Male	1963	2021-11-14	22:55:58	07:10:41	1048.0	27798	19899	6045	1854	808.0	14	2	1406.0	4	1.0	91.29	1.0
VUdXVhULDxcCGQAA	['VUdXVhULDxcCGQAA', 'VUdXVhULEAYAOQAA']	241	Male	1963	2021-11-15	23:02:24	06:46:18	689.0	16664	7178	5743	3741	91.0	3	1	689.0	4	0.0	61.65	1.0
QURVVhULChYtBwAA	['QURVVhULChYtBwAA', 'QURVVhULCwgKBgAA', 'QURVVhULCwk4MAAA']	251	Female	1956	2021-11-10	22:45:06	07:33:08	179.0	29768	19536	5925	4308	748.0	18	0	478.0	4	2.0	93.79	1.0
QURVVhULCxcoMQAA		251	Female	1956	2021-11-11	23:40:48	04:41:02	389.0	17056	9785	3081	4190	569.0	8	1	2814.0	3	1.0	57.11	1.0
QURVVhULDhcxCwAA	['QURVVhULDhcxCwAA', 'QURVVhULDwkTOwAA']	251	Female	1956	2021-11-14	23:49:10	08:18:19	209.0	25432	15860	7359	2213	4309.0	20	5	1675.0	6	0.0	86.6	1.0
QURVVhULDxcOEAAA		251	Female	1956	2021-11-15	23:14:15	07:06:58	30.0	27047	17534	3620	5894	778.0	22	0	538.0	3	13.0	87.36	1.0
VFZVTxULCRckMQAA		252	Male	1954	2021-11-09	23:36:48	08:45:41	598.0	25634	17528	6131	1975	6701.0	28	7	748.0	5	26.0	81.01	1.0
VFZVTxULChcnCAAA	['VFZVTxULChYuLAAA', 'VFZVTxULChcnCAAA']	252	Male	1954	2021-11-10	23:39:07	08:09:06	1078.0	25275	17109	5624	2542	4247.0	43	7	1077.0	4	52.0	71.69	1.0
VFZVTxULDhc6FwAA		252	Male	1954	2021-11-14	23:58:22	09:44:11	389.0	30242	20134	6520	3589	4518.0	41	6	1556.0	6	26.0	88.25	1.0
VFZVTxULDxcQFQAA		252	Male	1954	2021-11-15	23:16:20	08:13:23	898.0	27287	18791	6911	1586	2991.0	40	5	1975.0	5	59.0	73.73	1.0
VUZXQhULCRY2JAAA		261	Male	1948	2021-11-09	22:54:35	04:35:40	5116.0	7658	6640	539	479	7243.0	18	7	5505.0	4	100.0	2025-02-17	1.0
VUZXQhULChYzNAAA	['VUZXQhULChYzNAAA', 'VUZXQhULCwoBBAAA', 'VUZXQhULCwopEAAA', 'VUZXQhULCwsDMAAA']	261	Male	1948	2021-11-10	22:51:51	05:44:11	269.0	3620	2841	779	0	3649.0	18	6	1137.0	2	100.0	2025-08-06	1.0
VUZXQhULCxY5FgAA		261	Male	1948	2021-11-11	22:57:21	07:08:34	5176.0	7989	6852	837	300	3531.0	20	5	10444.0	2	77.0	2025-07-17	1.0
VUZXQhULDBcCOgAA		261	Male	1948	2021-11-12	23:02:57	05:27:55	1767.0	7124	3354	2214	1556	13849.0	8	4	13790.0	2	41.0	23.77	1.0
VUZXQhULDRcBAAAA		261	Male	1948	2021-11-13	23:00:59	05:56:24	17474.0	1677	1677	0	0	5355.0	3	1	27229.0	1	0.0	1957-01-01	1.0
VUZXQhULDhcPFAAA		261	Male	1948	2021-11-14	23:15:19	03:23:39	11309.0	2782	1615	1167	0	508.0	6	1	30398.0	1	100.0	2027-06-01	1.0
WEVYVhULChY4AwAA	['WEVYVhULChY4AwAA', 'WEVYVhULCwkgFAAA', 'WEVYVhULCwoCBgAA']	262	Female	1948	2021-11-10	22:56:02	07:48:30	3051.0	25698	11039	11547	3111	1376.0	6	2	3440.0	5	0.0	90.3	1.0
WEVYVhULCxY5MgAA	['WEVYVhULCxUGMgAA', 'WEVYVhULCxY5MgAA', 'WEVYVhULDAgmBQAA', 'WEVYVhULDAkfMQAA']	262	Female	1948	2021-11-11	22:57:49	07:50:47	538.0	28538	17050	8228	3260	1736.0	18	1	927.0	4	9.0	89.34	1.0
WEVYVhULDBcDAAAA	['WEVYVhULDBcDAAAA', 'WEVYVhULDQg5FwAA']	262	Female	1948	2021-11-12	23:02:59	07:53:26	1138.0	25124	15285	3798	6041	4099.0	20	2	1228.0	4	5.0	87.09	1.0
WEVYVhULDRciAAAA	['WEVYVhULDRcBAwAA', 'WEVYVhULDRciAAAA', 'WEVYVhULDggqBQAA']	262	Female	1948	2021-11-13	23:33:59	07:27:33	2453.0	25183	10946	8136	6101	778.0	10	2	4517.0	5	5.0	94.48	1.0
WEVYVhULDhcPGwAA	['WEVYVhULDhcPGwAA', 'WEVYVhULDwgtLgAA', 'WEVYVhULDwk4HwAA']	262	Female	1948	2021-11-14	23:15:26	07:48:56	419.0	29074	11186	11336	6552	299.0	8	0	867.0	5	2.0	99.2	1.0
VFFDUBULChcXMgAA		271	Male	1952	2021-11-10	23:23:49	04:59:22	837.0	16334	11188	3709	1437	1555.0	19	3	1046.0	3	64.0	42.5	1.0
VFFDUBULCxYdJAAA		271	Male	1952	2021-11-11	22:29:35	05:28:53	150.0	22944	14269	7539	1136	1407.0	14	1	329.0	5	1.0	79.57	1.0
VFFDUBULDBcEBwAA		271	Male	1952	2021-11-12	23:04:06	05:55:58	4787.0	16875	10082	3828	2965	1585.0	10	1	5056.0	4	4.0	58.85	1.0
VFFDUBULDRYpEAAA		271	Male	1952	2021-11-13	22:41:15	05:51:31	1944.0	20732	10529	6672	3530	3140.0	18	4	1974.0	5	29.0	71.09	1.0
VFFDUBULDhYfKQAA		271	Male	1952	2021-11-14	22:31:40	05:58:26	1465.0	22647	11967	7359	3321	2695.0	20	5	1586.0	5	25.0	77.25	1.0
VFFDUBULDxYtGAAA		271	Male	1952	2021-11-15	22:45:23	06:03:42	957.0	16485	10261	4398	1825	8826.0	22	6	1137.0	4	53.0	45.35	1.0
VFFDUBULEBcHAwAA		271	Male	1952	2021-11-16	23:07:02	06:01:24	1885.0	18550	11730	4128	2692	2782.0	18	5	3232.0	5	30.0	56.91	1.0
VFFDUBULERc3MQAA		271	Male	1952	2021-11-17	23:55:48	06:10:14	1615.0	18666	11157	6042	1466	2184.0	19	3	1885.0	3	51.0	53.17	1.0
QUVHVxYEGRcmMAAA		271	Male	1952	2022-04-25	23:38:47	06:27:09	1705.0	20342	13613	2273	4456	2395.0	10	2	2931.0	3	2.0	68.77	2.0
QUVHVxYEGhcFLwAA	['QUVHVxYEGhYBNQAA', 'QUVHVxYEGhcFLwAA']	271	Male	1952	2022-04-26	23:05:46	07:31:20	988.0	26324	16364	4965	4995	3023.0	22	1	1227.0	4	0.0	95.89	2.0
QUVHVxYEHAADEQAA		271	Male	1952	2022-04-28	00:03:16	07:53:25	1077.0	24172	16092	4399	3681	2901.0	16	3	1376.0	3	5.0	84.49	2.0
QUVHVxYEHBceLgAA		271	Male	1952	2022-04-28	23:30:45	07:42:49	748.0	24617	15193	5596	3828	2634.0	18	3	957.0	5	18.0	84.87	2.0
QUVHVxYEHRcpMwAA		271	Male	1952	2022-04-29	23:41:50	05:53:15	1017.0	19921	11367	4517	4038	359.0	6	0	1286.0	3	0.0	74.16	2.0
QUVHVxYEHhcgAAAA		271	Male	1952	2022-04-30	23:31:59	06:52:12	1136.0	22852	12142	5654	5056	2335.0	11	3	2961.0	4	1.0	86.31	2.0
QUVHVxYFARY6CAAA		271	Male	1952	2022-05-01	22:58:07	07:24:34	628.0	23478	15134	4247	4097	4277.0	25	3	1047.0	4	24.0	76.63	2.0
U1pMRRULChYPBQAA		272	Female	1956	2021-11-10	22:15:04	05:44:18	538.0	25188	15348	5504	4337	1227.0	17	3	748.0	6	1.0	89.53	1.0
U1pMRRULCxYAOwAA		272	Female	1956	2021-11-11	22:00:58	05:43:04	419.0	25243	14296	5982	4966	2065.0	16	4	717.0	5	5.0	91.52	1.0
U1pMRRULDBYlJgAA		272	Female	1956	2021-11-12	22:37:37	06:37:16	568.0	25668	13374	5026	7269	2513.0	20	5	927.0	4	19.0	86.91	1.0
U1pMRRULDRYUBwAA		272	Female	1956	2021-11-13	22:20:06	07:21:31	1346.0	29434	18875	6312	4247	1675.0	24	2	1705.0	3	5.0	93.52	1.0
U1pMRRULDxYqFQAA		272	Female	1956	2021-11-15	22:42:20	05:44:33	2482.0	21775	11934	3769	6071	1077.0	11	2	2662.0	3	1.0	77.66	1.0
QURVVhULHRYtBwAA	['QURVVhULHRYtBwAA', 'QURVVhULHggzDAAA']	281	Male	1990	2021-11-29	22:45:06	07:10:14	2004.0	7628	7628	0	0	20227.0	23	11	2691.0	4	100.0	2025-02-05	1.0
QURVVhULHhYlAgAA	['QURVVhULHhYlAgAA', 'QURVVhUMAQgeKQAA']	281	Male	1990	2021-11-30	22:37:01	06:18:45	5597.0	16661	12654	1914	2094	3440.0	20	3	8886.0	3	24.0	36.43	1.0
QURVVhUMARQbOQAA	['QURVVhUMARQLNgAA', 'QURVVhUMARQbOQAA', 'QURVVhUMAgc5AQAA', 'QURVVhUMAggfJwAA']	281	Male	1990	2021-12-01	20:27:56	07:24:06	5504.0	16904	16335	568	0	10084.0	37	12	5864.0	5	44.0	23.26	1.0
QURVVhUMAhchFAAA		281	Male	1990	2021-12-02	23:33:19	09:14:15	4309.0	8915	8616	0	299	21482.0	20	9	9963.0	5	21.0	1963-10-01	1.0
QURVVhUMBRYfEQAA		281	Male	1990	2021-12-05	22:31:16	07:44:46	2153.0	17773	17115	658	0	13134.0	42	15	2363.0	6	74.0	24.69	1.0
QURVVhUMBhcwOAAA		281	Male	1990	2021-12-06	23:48:55	06:53:51	1975.0	16666	13524	2214	928	6645.0	21	4	2483.0	3	39.0	31.63	1.0
VFZVTxULHhYlIAAA		282	Female	1998	2021-11-30	22:37:31	08:29:46	6372.0	23631	14239	3619	5773	3559.0	26	5	6970.0	5	16.0	68.64	1.0
VFZVTxUMAhchMwAA		282	Female	1998	2021-12-02	23:33:49	09:28:37	5922.0	27940	17082	6282	4577	1706.0	34	1	10709.0	5	8.0	87.97	1.0
VFZVTxUMBAMsGQAA		282	Female	1998	2021-12-04	03:44:24	10:21:45	360.0	17887	12233	5205	449	5535.0	31	7	360.0	8	65.0	35.07	1.0
VFZVTxUMBQEHKAAA		282	Female	1998	2021-12-05	01:07:39	10:52:55	2453.0	26591	17378	3858	5354	5473.0	34	4	2662.0	5	42.0	68.39	1.0
VFZVTxUMBRYfOgAA		282	Female	1998	2021-12-05	22:31:57	08:30:09	2123.0	27457	17498	7148	2811	6192.0	31	5	2602.0	5	23.0	78.07	1.0
VFZVTxUMBhcxGwAA		282	Female	1998	2021-12-06	23:49:26	07:02:12	4967.0	18338	9991	2722	5626	2482.0	21	2	4997.0	3	28.0	48.42	1.0
VFFDUBULHRcmIQAA	['VFFDUBULHRU7DgAA', 'VFFDUBULHRcmIQAA']	291	Male	1945	2021-11-29	23:38:32	07:41:40	1017.0	22824	15315	6312	1197	5147.0	24	7	1825.0	5	36.0	67.9	1.0
VFFDUBULHhctLQAA	['VFFDUBULHhctLQAA', 'VFFDUBUMAQkmJgAA']	291	Male	1945	2021-11-30	23:45:44	08:03:20	1974.0	25429	19028	5564	837	2273.0	25	3	2273.0	5	22.0	77.13	1.0
VFFDUBUMARcrAAAA	['VFFDUBUMARcrAAAA', 'VFFDUBUMAgkYBQAA']	291	Male	1945	2021-12-01	23:42:59	08:12:00	598.0	26204	18694	5925	1585	2901.0	22	4	957.0	6	2.0	89.75	1.0
VFFDUBUMAhcwKgAA	['VFFDUBUMAhcwKgAA', 'VFFDUBUMAwkjHAAA']	291	Male	1945	2021-12-02	23:48:41	07:30:54	1645.0	24683	19744	4041	897	1406.0	19	3	1735.0	3	18.0	72.47	1.0
VFFDUBUMBAAJJAAA	['VFFDUBUMBAAJJAAA', 'VFFDUBUMBAkjGAAA']	291	Male	1945	2021-12-04	00:09:34	07:54:19	1406.0	20434	15917	3799	718	6045.0	29	6	1406.0	4	27.0	56.44	1.0
VFFDUBUMBQARHgAA		291	Male	1945	2021-12-05	00:17:29	07:06:01	449.0	20382	16642	2872	867	2244.0	22	2	777.0	4	27.0	54.42	1.0
VFFDUBUMBRc3DwAA	['VFFDUBUMBRc3DwAA', 'VFFDUBUMBgkRMAAA']	291	Male	1945	2021-12-05	23:55:14	07:47:30	1377.0	24833	16037	8736	60	2126.0	14	6	1827.0	5	1.0	82.29	1.0
VFFDUBUMBhc6KgAA		291	Male	1945	2021-12-06	23:58:41	08:29:14	1077.0	26565	19714	5983	867	2872.0	22	6	1286.0	6	11.0	84.72	1.0
VFhSSxYDERciMwAA	['VFhSSxYDERYyLwAA', 'VFhSSxYDERciMwAA', 'VFhSSxYDEggjFAAA']	291	Male	1945	2022-03-17	23:34:50	06:57:30	927.0	24526	17258	6551	718	1107.0	11	3	2662.0	5	0.0	83.69	2.0
VFhSSxYDEhcDMgAA	['VFhSSxYDEhQsEgAA', 'VFhSSxYDEhYLBgAA', 'VFhSSxYDEhcDMgAA']	291	Male	1945	2022-03-18	23:03:49	07:21:25	748.0	27613	15853	9247	2512	1495.0	17	2	1974.0	6	2.0	94.33	2.0
VFhSSxYDFAADIgAA	['VFhSSxYDExcdMQAA', 'VFhSSxYDFAADIgAA']	291	Male	1945	2022-03-20	00:03:33	07:36:44	1137.0	22853	13520	6581	2752	3201.0	18	7	2214.0	7	49.0	68.1	2.0
VFhSSxYDFBcWIwAA	['VFhSSxYDFBYEJgAA', 'VFhSSxYDFBcWIwAA', 'VFhSSxYDFQg5MQAA']	291	Male	1945	2022-03-20	23:22:34	06:44:21	897.0	24413	13193	7658	3561	1197.0	13	4	1166.0	6	0.0	92.3	2.0
VFhSSxYDFRYnEAAA	['VFhSSxYDFRYnEAAA', 'VFhSSxYDFggZJAAA', 'VFhSSxYDFgkvKQAA']	291	Male	1945	2022-03-21	22:39:14	07:10:47	808.0	27462	18159	6042	3261	2153.0	14	4	1555.0	7	0.0	96.34	2.0
VFhSSxYDFhcqBwAA	['VFhSSxYDFhcELwAA', 'VFhSSxYDFhcqBwAA', 'VFhSSxYDFwkNCAAA']	291	Male	1945	2022-03-22	23:42:05	06:40:53	1166.0	22584	13911	6909	1765	1377.0	15	1	3441.0	3	1.0	80.39	2.0
VFhSSxYDFxcOKwAA	['VFhSSxYDFxcOKwAA', 'VFhSSxYDGAgmMAAA']	291	Male	1945	2022-03-23	23:14:42	07:35:44	1406.0	25665	19024	5265	1376	2782.0	13	2	2154.0	5	0.0	86.22	2.0
U1pMRRULHRcoDwAA	['U1pMRRULHRcoDwAA', 'U1pMRRULHgc0MwAA']	292	Female	1952	2021-11-29	23:40:14	06:47:57	689.0	23419	12142	8375	2901	1377.0	15	1	1677.0	4	13.0	77.94	1.0
U1pMRRULHhczOQAA		292	Female	1952	2021-11-30	23:51:55	06:55:40	568.0	19023	12832	4217	1974	5325.0	8	1	747.0	3	0.0	59.3	1.0
U1pMRRUMARcsGQAA		292	Female	1952	2021-12-01	23:44:24	08:10:25	1287.0	27011	13940	7897	5174	2064.0	17	2	1856.0	5	2.0	97.93	1.0
U1pMRRUMAhcyKwAA	['U1pMRRUMAhcyKwAA', 'U1pMRRUMAwYwFAAA']	292	Female	1952	2021-12-02	23:50:42	06:19:32	1107.0	21267	11906	6610	2751	807.0	12	1	1226.0	4	6.0	73.07	1.0
U1pMRRUMBAAKNQAA		292	Female	1952	2021-12-04	00:10:52	07:38:36	2124.0	23274	16990	4937	1347	1286.0	19	3	3171.0	5	15.0	68.3	1.0
U1pMRRUMBQASIwAA	['U1pMRRUMBQASIwAA', 'U1pMRRUMBQcKMAAA']	292	Female	1952	2021-12-05	00:18:34	06:27:32	1974.0	19685	11189	7657	838	389.0	7	1	2602.0	3	0.0	63.91	1.0
U1pMRRUMBRc4IQAA		292	Female	1952	2021-12-05	23:56:32	08:20:37	1047.0	24681	17200	4848	2633	4368.0	17	8	1047.0	5	1.0	80.71	1.0
U1pMRRUMBwAACwAA	['U1pMRRUMBwAACwAA', 'U1pMRRUMBwMoHQAA']	292	Female	1952	2021-12-07	00:00:10	08:23:40	1137.0	19027	11158	5354	2513	5955.0	16	2	1765.0	4	11.512272034477322	61.21	1.0
Q1pYQxYDERckCwAA		292	Female	1952	2022-03-17	23:36:10	06:57:22	479.0	24259	13282	6940	4037	1376.0	12	3	2243.0	5	1.0	88.17	2.0
Q1pYQxYDEhcFDQAA	['Q1pYQxYDEhcFDQAA', 'Q1pYQxYDEwoCFAAA']	292	Female	1952	2022-03-18	23:05:12	07:21:18	329.0	27372	16932	6492	3949	1767.0	11	3	1585.0	4	0.0	94.85	2.0
Q1pYQxYDFAAEOQAA		292	Female	1952	2022-03-20	00:04:56	07:51:36	479.0	24322	13163	6879	4280	2722.0	16	4	659.0	4	8.0	86.64	2.0
Q1pYQxYDFBcZAgAA		292	Female	1952	2022-03-20	23:25:01	06:54:16	329.0	24532	12836	8675	3021	1615.0	15	2	688.0	5	1.0	85.87	2.0
Q1pYQxYDFhcrMwAA	['Q1pYQxYDFhcrMwAA', 'Q1pYQxYDFwkmMAAA']	292	Female	1952	2022-03-22	23:43:50	06:40:38	808.0	23123	15198	5503	2423	658.0	14	0	3081.0	5	0.0	77.14	2.0
Q1pYQxYDFxcVHwAA		292	Female	1952	2022-03-23	23:21:30	07:30:32	359.0	24617	13639	6969	4009	3260.0	8	2	389.0	5	0.0	89.61	2.0
VUdXVhULHhYrCwAA	['VUdXVhULHhYrCwAA', 'VUdXVhUMAQESMwAA']	301	Male	1964	2021-11-30	22:43:10	06:00:00	269.0	17378	12294	3350	1735	5475.0	18	4	478.0	4	36.79675451720566	43.01	1.0
VUdXVhUMARcNOAAA		301	Male	1964	2021-12-01	23:13:55	06:29:11	3770.0	21149	12773	5026	3350	598.0	15	0	3770.0	3	1.0	76.07	1.0
VUdXVhUMAhcNOAAA		301	Male	1964	2021-12-02	23:13:55	06:23:09	449.0	18844	12024	3979	2841	4996.0	13	3	1077.0	6	30.0	57.0	1.0
VUdXVhUMAxcRIAAA		301	Male	1964	2021-12-03	23:17:31	07:43:37	4818.0	18039	11099	4815	2125	6911.0	27	3	5806.0	4	30.0	54.95	1.0
VUdXVhUMBBcoGAAA		301	Male	1964	2021-12-04	23:40:23	06:31:41	239.0	20161	13102	4337	2723	3141.0	20	7	1017.0	5	28.0	61.63	1.0
VUdXVhUMBRcUKAAA		301	Male	1964	2021-12-05	23:20:39	06:54:21	209.0	22465	14060	7478	927	3980.0	24	2	957.0	4	33.0	66.78	1.0
TkNRQRYFARccKgAA	['TkNRQRYFARccKgAA', 'TkNRQRYFAgcIJwAA']	301	Male	1964	2022-05-01	23:28:41	06:44:53	538.0	20011	10978	4456	4577	3200.0	10	2	658.0	3	1.0	73.67	2.0
TkNRQRYFAwACFAAA		301	Male	1964	2022-05-03	00:02:19	06:51:38	1196.0	19773	12924	4247	2602	2095.0	17	3	1286.0	5	27.0	60.43	2.0
TkNRQRYFAxceBAAA		301	Male	1964	2022-05-03	23:30:03	06:14:56	808.0	19774	11069	3351	5354	2693.0	15	4	958.0	4	27.0	62.59	2.0
TkNRQRYFBBcbBQAA		301	Male	1964	2022-05-04	23:27:04	05:04:32	748.0	17527	10887	3828	2811	209.0	6	0	2364.0	4	0.0	60.54	2.0
TkNRQRYFBRciCwAA		301	Male	1964	2022-05-05	23:34:10	07:01:53	4547.0	18935	8198	4935	5803	479.0	7	1	4667.0	3	0.0	72.03	2.0
TkNRQRYFBwAPFwAA		301	Male	1964	2022-05-07	00:15:22	06:43:47	121.0	21268	9093	6730	5445	508.0	12	0	629.0	4	13.0	79.15	2.0
TkNRQRYFBxcuFQAA		301	Male	1964	2022-05-07	23:46:20	07:39:57	120.0	18484	12054	4277	2153	7690.0	15	3	1706.0	4	10.0	60.03	2.0
TkNRQRYFCBcQBgAA		301	Male	1964	2022-05-08	23:16:04	05:43:59	9003.0	12656	9365	1645	1646	299.0	10	0	10948.0	3	4.0	37.23	2.0
U1NaRxULHhYrJwAA	['U1NaRxULHhYrJwAA', 'U1NaRxUMAQYJAgAA']	302	Female	1963	2021-11-30	22:43:38	04:06:13	121.0	18517	11459	5084	1974	628.0	11	1	599.0	3	2.0	59.4	1.0
U1NaRxUMAhcxGgAA		302	Female	1963	2021-12-02	23:49:25	07:15:08	150.0	23930	13909	5713	4308	2603.0	32	5	179.0	4	39.0	72.55	1.0
U1NaRxUMBQAJDQAA		302	Female	1963	2021-12-05	00:09:12	08:50:11	179.0	25725	16092	5117	4516	5354.0	28	7	1376.0	6	24.0	82.1	1.0
U1NaRxUMBgADIwAA		302	Female	1963	2021-12-06	00:03:33	06:49:21	420.0	22403	11337	6340	4725	479.0	13	0	1317.0	4	10.0	80.74	1.0
RVZYVRYFAwABJAAA		302	Female	1963	2022-05-03	00:01:35	06:52:53	209.0	22075	12384	3888	5803	1824.0	20	3	209.0	4	24.0	71.51	2.0
RVZYVRYFAxcEEwAA		302	Female	1963	2022-05-03	23:04:18	06:11:35	269.0	22615	12506	3619	6490	2483.0	16	2	658.0	4	5.0	78.48	2.0
RVZYVRYFBBcqKwAA		302	Female	1963	2022-05-04	23:42:42	05:29:42	179.0	19206	10530	5683	2992	598.0	16	0	239.0	3	10.0	64.27	2.0
RVZYVRYFBwAQIgAA		302	Female	1963	2022-05-07	00:16:33	09:33:01	179.0	29110	18788	5446	4876	2694.0	44	5	299.0	6	48.0	76.71	2.0
RVZYVRYFBxcuLAAA		302	Female	1963	2022-05-07	23:46:43	09:19:36	269.0	31741	20822	7509	3409	2363.0	32	4	299.0	5	19.0	86.03	2.0
RVZYVRYFCBcUHgAA		302	Female	1963	2022-05-08	23:20:29	06:12:17	1226.0	17797	11247	2064	4486	4638.0	22	6	1466.0	3	50.0	45.93	2.0
VFFDUBUMCBY4IQAA		311	Male	1969	2021-12-08	22:56:32	06:21:16	987.0	17771	11039	2035	4697	7119.0	18	6	4965.0	5	30.0	52.19	1.0
VFFDUBUMCRcRAAAA		311	Male	1969	2021-12-09	23:16:59	07:01:50	2723.0	14122	10862	1017	2243	10686.0	39	11	5684.0	4	91.0	31.67	1.0
VFFDUBUMChceNAAA		311	Male	1969	2021-12-10	23:30:51	08:21:52	3263.0	17500	13790	120	3590	10441.0	37	12	3414.0	5	54.0	40.4	1.0
VFFDUBUMDAInJAAA	['VFFDUBUMDAInJAAA', 'VFFDUBUMDAsrNgAA']	311	Male	1969	2021-12-12	02:39:35	08:39:03	299.0	15854	11575	1316	2963	5415.0	23	7	838.0	4	62.0	37.8	1.0
VFFDUBUMDBYtMgAA		311	Male	1969	2021-12-12	22:45:49	05:56:37	299.0	15646	11009	419	4218	9903.0	28	12	5085.0	5	77.0	38.52	1.0
VFFDUBUMDRcXFQAA		311	Male	1969	2021-12-13	23:23:20	06:05:23	719.0	15532	11640	1226	2666	7872.0	30	7	8498.0	5	87.0	36.15	1.0
VFFDUBUMDhYEIgAA		311	Male	1969	2021-12-14	22:04:33	05:58:46	2961.0	19210	13288	3530	2393	6282.0	34	7	3230.0	5	61.0	48.98	1.0
U1pMRRUMCBcLIAAA		312	Female	1971	2021-12-08	23:11:31	05:59:51	420.0	21808	12295	5025	4487	1077.0	14	3	659.0	4	1.0	75.13	1.0
U1pMRRUMCRcYCQAA		312	Female	1971	2021-12-09	23:24:08	06:00:06	359.0	21962	13164	4819	3979	1107.0	21	1	5745.0	5	8.0	71.38	1.0
U1pMRRUMChcpFQAA		312	Female	1971	2021-12-10	23:41:20	08:01:25	179.0	28420	18457	7571	2393	1406.0	23	2	1646.0	5	2.0	88.71	1.0
U1pMRRUMDAIjCAAA		312	Female	1971	2021-12-12	02:35:07	09:25:25	389.0	23121	15553	4339	3230	1108.0	19	2	4038.0	4	5.0	72.26	1.0
U1pMRRUMDBYpBQAA		312	Female	1971	2021-12-12	22:41:04	05:59:51	568.0	24713	13493	7270	3950	1047.0	15	1	868.0	4	2.0	86.75	1.0
U1pMRRUMDRcRAwAA		312	Female	1971	2021-12-13	23:17:02	05:59:51	748.0	21597	14418	3559	3620	1824.0	20	3	1106.0	4	17.0	63.34	1.0
U1pMRRUMDhcUIAAA	['U1pMRRUMDhYjIQAA', 'U1pMRRUMDhcUIAAA']	312	Female	1971	2021-12-14	23:20:31	05:56:20	389.0	22733	16002	6042	688	628.0	13	1	807.0	4	0.0	69.2	1.0
QURVVhUMCBcCIAAA		321	Male	1968	2021-12-08	23:02:31	05:59:52	837.0	23276	12925	5804	4547	927.0	13	2	1017.0	5	0.0	86.96	1.0
QURVVhUMCRYfHwAA		321	Male	1968	2021-12-09	22:31:30	08:40:49	2125.0	30874	19178	8138	3559	3559.0	30	5	3083.0	6	7.0	94.63	1.0
QURVVhUMChYjHAAA		321	Male	1968	2021-12-10	22:35:27	05:58:46	718.0	25284	13526	5804	5954	598.0	17	0	1288.0	4	1.0	93.1	1.0
QURVVhUMCxYgIQAA		321	Male	1968	2021-12-11	22:32:32	10:33:36	568.0	38177	26090	7539	4548	4519.0	37	3	1316.0	8	5.0	98.0	1.0
QURVVhUMDBcEFwAA		321	Male	1968	2021-12-12	23:04:22	07:43:30	3231.0	25943	14751	6823	4368	1944.0	27	2	3470.0	5	25.0	87.86	1.0
QURVVhUMDRY4JQAA		321	Male	1968	2021-12-13	22:56:36	07:03:44	1377.0	24500	18278	4217	2005	3351.0	25	8	1616.0	6	5.0	77.39	1.0
QURVVhUMDhYnOwAA		321	Male	1968	2021-12-14	22:39:58	07:40:08	1107.0	24771	15945	6224	2603	6435.0	23	4	2364.0	5	2.0	86.62	1.0
VFZVTxUMCBcKNgAA		322	Female	1977	2021-12-08	23:10:53	07:43:51	508.0	29163	17139	7626	4397	1107.0	24	2	868.0	4	1.0	95.03	1.0
VFZVTxUMCRcAGgAA		322	Female	1977	2021-12-09	23:00:25	07:02:00	1287.0	26531	13129	7120	6282	1077.0	15	4	5296.0	5	0.0	97.86	1.0
QURVVhUMDxY3KgAA		331	Male	1964	2021-12-15	22:55:41	06:51:27	1765.0	18283	13821	2547	1915	8498.0	29	11	1974.0	6	83.0	44.97	1.0
QURVVhUMEBY4NgAA	['QURVVhUMEBU2GQAA', 'QURVVhUMEBY4NgAA']	331	Male	1964	2021-12-16	22:56:53	06:38:41	1107.0	14842	11851	1077	1914	11401.0	31	9	3203.0	4	74.0	33.98	1.0
QURVVhUMERcpIQAA		331	Male	1964	2021-12-17	23:41:32	08:43:10	688.0	18465	16281	1766	419	13345.0	45	11	1945.0	6	100.0	39.89	1.0
QURVVhUMEwEgAgAA		331	Male	1964	2021-12-19	01:32:01	09:11:17	359.0	15529	12090	2931	508	11668.0	28	13	448.0	5	75.0	36.02	1.0
QURVVhUMExcELAAA		331	Male	1964	2021-12-19	23:04:43	07:46:18	2542.0	18192	15528	2664	0	10561.0	31	9	2812.0	5	63.0	34.74	1.0
QURVVhUMFBcVLAAA		331	Male	1964	2021-12-20	23:21:43	07:31:25	1766.0	15169	14242	927	0	12447.0	22	8	2034.0	5	45.0	24.66	1.0
QURVVhUMFRcKMQAA		331	Male	1964	2021-12-21	23:10:48	02:45:45	1437.0	3353	2425	299	628	8108.0	5	4	15262.0	2	29.0	1987-12-01	1.0
QURVVhYBEgEDDAAA	['QURVVhYBEgEDDAAA', 'QURVVhYBEgghNQAA']	341	Male	1984	2022-01-18	01:03:11	06:14:23	1256.0	13677	9575	2305	1796	3739.0	15	7	1495.0	3	66.0	28.15	1.0
QURVVhYBEwAKAAAA		341	Male	1984	2022-01-19	00:09:59	05:49:05	360.0	16007	9576	3111	3320	837.0	22	0	1916.0	3	65.0	38.47	1.0
Q0VaVRYFBgAjGwAA	['Q0VaVRYFBgAjGwAA', 'Q0VaVRYFBgY6FAAA']	341	Male	1984	2022-05-06	00:35:26	05:53:29	1824.0	16302	8823	4937	2542	867.0	11	2	3439.0	3	17.0	48.09	2.0
Q0VaVRYFBwUSAQAA	['Q0VaVRYFBwUSAQAA', 'Q0VaVRYFBwoYDQAA']	341	Male	1984	2022-05-07	05:18:00	09:31:18	688.0	9693	6912	1495	1286	4817.0	14	2	2722.0	3	73.0	18.41	2.0
Q0VaVRYFCAEFKQAA		341	Male	1984	2022-05-08	01:05:39	08:58:20	3171.0	19235	11157	4785	3293	5773.0	24	5	4846.0	4	48.0	49.93	2.0
Q0VaVRYFCQArFQAA		341	Male	1984	2022-05-09	00:43:20	06:03:26	808.0	15287	5476	7897	1914	1676.0	11	2	1734.0	2	1.0	52.02	2.0
Q0VaVRYFCgAWDAAA		341	Male	1984	2022-05-10	00:22:11	06:04:10	2005.0	14297	12233	897	1166	4218.0	20	8	2902.0	4	74.0	24.72	2.0
Q0VaVRYFDAELFQAA		341	Male	1984	2022-05-12	01:11:20	06:18:26	808.0	15315	9124	4576	1615	1705.0	22	4	1856.0	3	46.0	36.8	2.0
Q0VaVRYFDQMcCAAA	['Q0VaVRYFDQMcCAAA', 'Q0VaVRYFDQcdJAAA']	341	Male	1984	2022-05-13	03:28:07	05:48:41	1465.0	5503	3110	1226	1166	1465.0	11	4	3141.0	1	100.0	1945-12-01	2.0
Q0VaVRYFDgA2AwAA		341	Male	1984	2022-05-14	00:54:02	08:59:14	1945.0	24924	14812	6371	3740	2243.0	35	3	4487.0	3	43.0	70.66	2.0
VFZVTxYBEgggAQAA	['VFZVTxYBEgUBMQAA', 'VFZVTxYBEgggAQAA']	342	Female	1989	2022-01-18	08:32:00	16:00:42	209.0	25577	15255	6762	3560	1047.0	12	2	718.0	5	0.0	84.06	1.0
VFZVTxYBEwg0MQAA		342	Female	1989	2022-01-19	08:52:48	14:44:46	1735.0	18815	10888	6640	1286	568.0	10	1	1884.0	4	0.0	55.59	1.0
VFZVTxYBFAg7LgAA	['VFZVTxYBFAg7LgAA', 'VFZVTxYBFBIVOwAA']	342	Female	1989	2022-01-20	08:59:45	15:54:35	718.0	23185	14329	5597	3260	987.0	16	1	1047.0	3	1.0	71.91	1.0
VFZVTxYBFQAJDAAA	['VFZVTxYBFQAJDAAA', 'VFZVTxYBFQYyDwAA']	342	Female	1989	2022-01-21	00:09:11	05:45:12	3080.0	5743	4426	90	1227	11338.0	15	10	4725.0	4	100.0	2025-07-07	1.0
VFZVTxYBFQkCEgAA		342	Female	1989	2022-01-21	09:02:17	15:47:04	538.0	19530	10946	5922	2663	4218.0	12	1	4669.0	4	0.0	60.02	1.0
VFZVTxYBFRciOQAA	['VFZVTxYBFRciOQAA', 'VFZVTxYBFgsVNgAA']	342	Female	1989	2022-01-21	23:34:56	06:36:40	479.0	22043	12592	4546	4905	2783.0	15	3	1107.0	5	25.0	63.8	1.0
VFZVTxYBFwERKwAA		342	Female	1989	2022-01-23	01:17:42	08:10:58	6042.0	12054	8524	2213	1317	4038.0	14	1	13192.0	2	2.0	2025-07-26	1.0
VFZVTxYBGAAyHQAA		342	Female	1989	2022-01-24	00:50:28	06:12:31	4457.0	12742	7837	3171	1735	927.0	11	3	6610.0	3	1.0	31.63	1.0
VVRYVBYFBgEIEgAA		342	Female	1989	2022-05-06	01:08:17	05:52:27	538.0	14627	8135	3559	2933	1825.0	17	5	1914.0	2	29.0	36.33	2.0
VVRYVBYFBwQrGQAA	['VVRYVBYFBwQrGQAA', 'VVRYVBYFBwoUHgAA']	342	Female	1989	2022-05-07	04:43:24	09:31:33	1136.0	8855	5235	3620	0	7298.0	17	2	3081.0	2	76.0	15.32	2.0
VVRYVBYFCAInFQAA	['VVRYVBYFCAEIHgAA', 'VVRYVBYFCAInFQAA', 'VVRYVBYFCAwDKgAA']	342	Female	1989	2022-05-08	02:39:19	08:59:13	3738.0	17350	9155	5743	2452	718.0	12	1	5383.0	4	2.0	52.32	2.0
VVRYVBYFCQAuIAAA		342	Female	1989	2022-05-09	00:46:31	06:12:32	2004.0	15493	7209	4606	3679	808.0	13	1	2273.0	3	10.0	46.59	2.0
VVRYVBYFCgAWDAAA		342	Female	1989	2022-05-10	00:22:11	06:11:09	509.0	15973	7746	5234	2993	4456.0	12	5	988.0	3	34.0	42.63	2.0
VVRYVBYFCwgWGQAA	['VVRYVBYFCwgWGQAA', 'VVRYVBYFCxEMJwAA']	342	Female	1989	2022-05-11	08:22:24	16:24:58	867.0	23660	13548	5895	4217	4426.0	16	1	1914.0	5	2.0	77.02	2.0
VVRYVBYFDBMqMwAA		342	Female	1989	2022-05-12	19:42:50	07:28:17	1647.0	38706	23481	8045	7180	1974.0	28	3	2097.0	7	1.0	99.6	2.0
VFFDUBYBERYaDgAA	['VFFDUBYBERUxEgAA', 'VFFDUBYBERYaDgAA']	351	Male	1960	2022-01-17	22:26:13	05:46:29	598.0	15917	15917	0	0	9842.0	23	9	1585.0	6	50.0	22.29	1.0
VFFDUBYBEhYeKQAA		351	Male	1960	2022-01-18	22:30:40	05:30:34	1346.0	19928	16189	2663	1077	3920.0	18	5	3411.0	5	27.0	53.24	1.0
VFFDUBYBExYNHAAA		351	Male	1960	2022-01-19	22:13:27	04:19:26	389.0	15826	13073	628	2124	5744.0	29	7	6673.0	5	80.0	36.26	1.0
VFFDUBYBFBYhHgAA		351	Male	1960	2022-01-20	22:33:29	04:58:23	628.0	21598	14209	4756	2633	867.0	13	3	4548.0	2	1.0	75.32	1.0
VFFDUBYBFRYyOAAA		351	Male	1960	2022-01-21	22:50:55	05:31:23	1107.0	16100	12208	3683	209	5865.0	21	6	1974.0	4	67.0	38.82	1.0
VFFDUBYBFhcBKAAA		351	Male	1960	2022-01-22	23:01:39	05:40:31	538.0	17801	13942	3201	658	5593.0	31	12	2483.0	5	67.0	42.77	1.0
VlBEThYFGRYmAgAA		351	Male	1960	2022-05-25	22:38:01	07:59:21	808.0	25126	18934	3918	2274	7746.0	25	12	1077.0	7	22.0	76.19	2.0
VlBEThYFGhYfBgAA		351	Male	1960	2022-05-26	22:31:05	05:59:48	837.0	19805	13643	4875	1287	6281.0	19	7	957.0	4	27.0	58.97	2.0
VlBEThYFGxcDMwAA		351	Male	1960	2022-05-27	23:03:50	07:02:57	299.0	25278	16273	7121	1884	3170.0	17	5	3680.0	4	4.0	88.39	2.0
VlBEThYFHRYjGQAA		351	Male	1960	2022-05-29	22:35:24	04:38:48	748.0	18844	12473	4067	2303	2213.0	16	6	2064.0	4	29.0	56.71	2.0
VlBEThYFHhY0JwAA	['VlBEThYFHhU7NwAA', 'VlBEThYFHhY0JwAA']	351	Male	1960	2022-05-30	22:52:38	04:31:41	1108.0	17561	8824	4998	3739	1675.0	13	3	1737.0	3	14.0	63.7	2.0
VlBEThYFHxYXJQAA	['VlBEThYFHxYGKAAA', 'VlBEThYFHxYXJQAA']	351	Male	1960	2022-05-31	22:23:36	05:56:49	479.0	20282	14270	4277	1736	6433.0	22	6	808.0	6	28.0	59.8	2.0
VlBEThYGARYzDQAA	['VlBEThYGARUUAwAA', 'VlBEThYGARYzDQAA']	351	Male	1960	2022-06-01	22:51:12	07:58:11	837.0	23427	15825	4606	2996	8555.0	16	6	1585.0	5	2.0	81.55	2.0
U1pMRRYBERUmAAAA		352	Female	1963	2022-01-17	21:37:59	05:44:37	688.0	26626	16453	6762	3410	1166.0	15	2	927.0	4	2.0	92.35	1.0
U1pMRRYBEhYKNgAA		352	Female	1963	2022-01-18	22:10:53	05:45:05	748.0	19176	10053	5383	3739	538.0	11	0	1018.0	3	0.0	68.3	1.0
U1pMRRYBExYIBwAA		352	Female	1963	2022-01-19	22:08:06	05:44:14	718.0	25004	15673	5413	3918	1647.0	21	3	1884.0	4	4.0	86.03	1.0
U1pMRRYBFBU1EwAA		352	Female	1963	2022-01-20	21:53:18	05:03:30	419.0	20368	10258	4667	5443	2094.0	15	3	3082.0	4	5.0	73.83	1.0
U1pMRRYBFRYzDwAA		352	Female	1963	2022-01-21	22:51:14	07:44:07	30.0	28444	18544	6551	3350	2542.0	22	4	897.0	6	6.0	90.68	1.0
U1pMRRYBFhcBKwAA	['U1pMRRYBFhcBKwAA', 'U1pMRRYBFwcQIQAA']	352	Female	1963	2022-01-22	23:01:42	06:32:26	209.0	23034	14570	4127	4337	1825.0	15	3	389.0	3	2.0	78.16	1.0
U1pMRRYBFxY6CgAA		352	Female	1963	2022-01-23	22:58:09	05:44:56	120.0	20308	12442	5533	2334	778.0	11	2	269.0	4	1.0	67.48	1.0
VFhSSxYFGRYkDQAA	['VFhSSxYFGRYkDQAA', 'VFhSSxYFGggAOgAA']	352	Female	1963	2022-05-25	22:36:12	06:31:17	299.0	18873	11994	5264	1615	7987.0	19	9	1316.0	5	30.0	53.19	2.0
VFhSSxYFGhYCAQAA	['VFhSSxYFGhYCAQAA', 'VFhSSxYFGwYBJwAA']	352	Female	1963	2022-05-26	22:02:00	05:14:41	1376.0	21684	12353	4725	4606	1047.0	18	2	1615.0	4	10.0	74.01	2.0
VFhSSxYFGxcEEAAA	['VFhSSxYFGxcEEAAA', 'VFhSSxYFHAcHHQAA', 'VFhSSxYFHAchMwAA']	352	Female	1963	2022-05-27	23:04:15	05:18:42	90.0	19714	8077	6880	4757	987.0	16	2	658.0	4	16.0	71.35	2.0
VFhSSxYFHRYXGgAA		352	Female	1963	2022-05-29	22:23:25	05:14:46	269.0	19864	10531	4966	4368	1317.0	20	2	448.0	3	40.0	59.91	2.0
VFhSSxYFHhYnNAAA	['VFhSSxYFHhYnNAAA', 'VFhSSxYFHwYCCAAA']	352	Female	1963	2022-05-30	22:39:51	05:14:13	509.0	18816	9602	4369	4845	2931.0	15	5	808.0	5	29.0	60.1	2.0
VFhSSxYFHxUtNwAA		352	Female	1963	2022-05-31	21:45:54	05:14:36	508.0	20072	13223	4576	2273	6341.0	22	8	688.0	5	29.0	56.82	2.0
VFhSSxYGARY0BwAA	['VFhSSxYGARY0BwAA', 'VFhSSxYGAgYTGAAA']	352	Female	1963	2022-06-01	22:52:06	05:14:57	598.0	18515	10080	4338	4097	1495.0	10	4	778.0	3	29.0	57.15	2.0
QUtWVxYBERYmMgAA	['QUtWVxYBERYPNQAA', 'QUtWVxYBERYmMgAA']	361	Female	1963	2022-01-17	22:38:49	05:42:08	658.0	17114	12175	4101	837	7627.0	28	4	1077.0	4	72.0	39.59	1.0
QUtWVxYBEhYhJgAA		361	Female	1963	2022-01-18	22:33:37	05:45:00	688.0	22500	13704	6671	2125	2695.0	27	5	1077.0	5	48.0	61.87	1.0
QUtWVxYBExYQIQAA		361	Female	1963	2022-01-19	22:16:32	05:44:46	957.0	17501	12295	4037	1168	7957.0	16	3	1226.0	4	2.0	51.07	1.0
QUtWVxYBFBYOJQAA	['QUtWVxYBFBYOJQAA', 'QUtWVxYBFQcrNgAA']	361	Female	1963	2022-01-20	22:14:36	05:48:21	628.0	23337	15587	5086	2664	2632.0	27	5	717.0	4	46.0	62.95	1.0
QUtWVxYBFRcnFAAA	['QUtWVxYBFRcBEwAA', 'QUtWVxYBFRcnFAAA']	361	Female	1963	2022-01-21	23:39:19	10:06:07	9213.0	27318	16069	7419	3830	1077.0	26	1	9812.0	4	3.0	93.29	1.0
QUtWVxYBFhcyGAAA	['QUtWVxYBFhYjFQAA', 'QUtWVxYBFhcyGAAA']	361	Female	1963	2022-01-22	23:50:24	07:24:07	479.0	24741	15917	6970	1854	2004.0	21	4	3320.0	4	23.0	75.34	1.0
QUtWVxYBFxYtLwAA	['QUtWVxYBFxYcGAAA', 'QUtWVxYBFxYtLwAA']	361	Female	1963	2022-01-23	22:45:46	05:44:41	867.0	22743	12478	6313	3951	1525.0	18	3	1166.0	5	18.0	76.76	1.0
U1NaRxYBERYOKAAA		362	Male	1953	2022-01-17	22:14:39	05:42:19	1854.0	17885	15014	2722	150	7121.0	43	11	2273.0	5	100.0	40.62	1.0
U1NaRxYBEhYhLwAA		362	Male	1953	2022-01-18	22:33:46	05:39:33	1346.0	20910	12922	6523	1465	3291.0	28	4	2065.0	4	47.0	60.46	1.0
U1NaRxYBExYNOQAA		362	Male	1953	2022-01-19	22:13:56	05:44:38	1376.0	16302	14208	1196	897	9365.0	29	11	1674.0	4	98.0	35.48	1.0
U1NaRxYBFBYMEAAA		362	Male	1953	2022-01-20	22:12:15	05:44:55	1376.0	20968	15584	4546	838	4816.0	31	7	1705.0	6	66.0	53.91	1.0
U1NaRxYBFRcAGwAA		362	Male	1953	2022-01-21	23:00:26	10:13:28	4606.0	27370	25845	987	538	8406.0	45	11	4606.0	6	42.0	61.32	1.0
U1NaRxYBFhYhKwAA	['U1NaRxYBFhYhKwAA', 'U1NaRxYBFwcdDAAA']	362	Male	1953	2022-01-22	22:33:41	06:05:55	3590.0	18968	13342	3772	1854	4576.0	24	5	5175.0	4	36.0	53.32	1.0
U1NaRxYBFxYaNQAA		362	Male	1953	2022-01-23	22:26:52	05:45:06	1794.0	22765	18426	3351	988	1735.0	25	3	2034.0	3	25.0	63.23	1.0
VUZXQhYBEwAbNwAA	['VUZXQhYBEwAbNwAA', 'VUZXQhYBEwcVIgAA']	371	Male	1983	2022-01-19	00:27:54	06:39:54	2513.0	18998	11040	4011	3948	808.0	9	1	2992.0	3	0.0	61.3	1.0
VUZXQhYBExceKQAA	['VUZXQhYBExUdJQAA', 'VUZXQhYBExceKQAA', 'VUZXQhYBFAcVKQAA']	371	Male	1983	2022-01-19	23:30:40	06:28:09	3862.0	19842	14635	2842	2365	1346.0	17	3	5569.0	4	7.0	54.0	1.0
VUZXQhYBFQAQEQAA	['VUZXQhYBFQAQEQAA', 'VUZXQhYBFQcxDgAA', 'VUZXQhYBFQgNOAAA']	371	Male	1983	2022-01-21	00:16:16	06:39:49	2784.0	19571	12420	4130	3022	658.0	13	1	3264.0	3	1.0	60.16	1.0
VUZXQhYBFgEvJAAA		371	Male	1983	2022-01-22	01:47:35	09:44:45	508.0	27584	12627	9155	5802	538.0	15	0	1915.0	5	3.0	98.8	1.0
VUZXQhYBFwEREwAA	['VUZXQhYBFwEREwAA', 'VUZXQhYBFwoMGAAA']	371	Male	1983	2022-01-23	01:17:18	09:32:55	867.0	26627	17473	5176	3978	1406.0	23	3	1316.0	3	10.0	85.06	1.0
VUZXQhYBGAEQHgAA		371	Male	1983	2022-01-24	01:16:29	07:22:32	1587.0	18968	10322	3500	5146	1408.0	18	4	1736.0	3	25.0	57.22	1.0
WEVYVhYBEhYNAwAA		372	Female	1986	2022-01-18	22:13:02	07:06:33	60.0	26807	13041	7093	6673	748.0	12	1	927.0	5	1.0	96.64	1.0
WEVYVhYBExcLHAAA	['WEVYVhYBExULAwAA', 'WEVYVhYBExcLHAAA']	372	Female	1986	2022-01-19	23:11:27	07:11:31	748.0	22523	13131	5713	3679	927.0	16	2	1316.0	4	0.0	72.64	1.0
WEVYVhYBFQAJMwAA		372	Female	1986	2022-01-21	00:09:49	07:30:02	180.0	23062	11846	6610	4606	389.0	9	0	1736.0	4	0.0	79.76	1.0
WEVYVhYBFRcHCwAA		372	Female	1986	2022-01-21	23:07:10	10:54:35	3230.0	34730	21239	9811	3680	4486.0	24	7	3409.0	6	16.0	86.71	1.0
WEVYVhYBFwAcFAAA		372	Female	1986	2022-01-23	00:28:18	10:00:37	269.0	28684	14986	8973	4725	1465.0	18	3	897.0	5	0.0	95.94	1.0
VFFDUBYBGhYzKwAA		381	Male	1950	2022-01-26	22:51:42	07:04:52	6103.0	7780	7780	0	0	13881.0	33	10	14932.0	4	100.0	1938-07-01	1.0
VFFDUBYBGxY2EgAA		381	Male	1950	2022-01-27	22:54:16	09:10:38	6435.0	18163	14093	2694	1376	10589.0	56	15	9428.0	5	63.0	44.31	1.0
VFFDUBYBHBcrDQAA		381	Male	1950	2022-01-28	23:43:12	09:18:37	4758.0	20763	16245	4398	120	7656.0	29	5	7270.0	4	37.0	54.59	1.0
VFFDUBYBHgAJNgAA		381	Male	1950	2022-01-30	00:09:53	08:45:04	5445.0	12447	11161	0	1286	12032.0	32	10	10322.0	3	84.0	2025-01-24	1.0
VFZVTxYBGhcUAQAA	['VFZVTxYBGhcUAQAA', 'VFZVTxYBGwo2BgAA']	382	Female	1952	2022-01-26	23:19:59	08:49:18	718.0	25276	16271	4399	4606	6370.0	19	4	1316.0	5	20.0	80.92	1.0
VFZVTxYBGxcBFAAA		382	Female	1952	2022-01-27	23:01:19	10:05:19	1525.0	31374	20308	4187	6879	4697.0	24	3	1825.0	6	14.0	88.48	1.0
VFZVTxYBHBcwDAAA		382	Female	1952	2022-01-28	23:48:11	09:06:59	2064.0	25932	13999	6789	5144	837.0	19	1	2333.0	4	4.0	95.93	1.0
VFZVTxYBHRc6JwAA		382	Female	1952	2022-01-29	23:58:37	09:01:34	1676.0	20730	13640	4219	2871	6969.0	13	1	2245.0	4	0.0	67.38	1.0
VUZXQhYBGRYnHgAA		391	Female	1987	2022-01-25	22:39:29	06:19:14	1377.0	25042	13645	6342	5055	1166.0	16	2	3800.0	6	2.0	85.79	1.0
VUZXQhYBGhY0BgAA		391	Female	1987	2022-01-26	22:52:05	06:08:21	1287.0	24292	13194	6282	4816	598.0	14	0	2423.0	4	0.0	83.14	1.0
VUZXQhYBGxcTJQAA	['VUZXQhYBGxYRIAAA', 'VUZXQhYBGxYoDQAA', 'VUZXQhYBGxcTJQAA']	391	Female	1987	2022-01-27	23:19:36	07:02:46	1136.0	25846	14120	4816	6910	808.0	20	1	1286.0	4	6.0	85.82	1.0
VUZXQhYBHBY2EAAA		391	Female	1987	2022-01-28	22:54:15	08:42:42	1137.0	26718	15110	7748	3860	1437.0	13	2	1945.0	4	0.0	89.7	1.0
VUZXQhYBHRYrLgAA		391	Female	1987	2022-01-29	22:43:45	07:34:46	269.0	28868	16392	7241	5235	2725.0	16	2	2991.0	7	2.0	96.72	1.0
VUZXQhYBHhY2HQAA		391	Female	1987	2022-01-30	22:54:28	05:59:48	179.0	22587	14450	3949	4188	2753.0	15	3	1137.0	4	13.0	65.66	1.0
U1NaRxYBGRYfGQAA		392	Male	1985	2022-01-25	22:31:24	05:15:45	1078.0	22794	13401	6551	2843	389.0	11	0	1437.0	4	0.0	75.65	1.0
U1NaRxYBGhYkEAAA		392	Male	1985	2022-01-26	22:36:15	05:16:04	1197.0	22163	11606	5772	4785	568.0	16	0	1376.0	3	13.0	73.6	1.0
U1NaRxYBGxYRFwAA		392	Male	1985	2022-01-27	22:17:22	05:27:11	1525.0	23815	13224	5984	4607	449.0	11	0	1794.0	4	1.0	82.56	1.0
U1NaRxYBHBYfNgAA	['U1NaRxYBHBYfNgAA', 'U1NaRxYBHQgYCAAA']	392	Male	1985	2022-01-28	22:31:53	06:24:27	2214.0	25063	12292	9212	3559	1077.0	22	1	2634.0	5	6.0	83.97	1.0
U1NaRxYBHRYRMQAA	['U1NaRxYBHRUdBwAA', 'U1NaRxYBHRYRMQAA', 'U1NaRxYBHgcoKwAA']	392	Male	1985	2022-01-29	22:17:48	06:50:19	1974.0	28029	13253	8615	6161	748.0	16	1	2213.0	5	3.0	98.8	1.0
U1NaRxYBHhYYBgAA		392	Male	1985	2022-01-30	22:24:05	05:29:54	2004.0	22977	10770	6102	6105	568.0	16	0	2064.0	3	6.0	80.77	1.0
VUdXVhYBGRU7IgAA		401	Male	1958	2022-01-25	21:59:33	05:56:40	568.0	21269	13313	5264	2693	4247.0	42	8	1107.0	6	74.0	60.95	1.0
VUdXVhYBGhYZNQAA		401	Male	1958	2022-01-26	22:25:52	05:41:11	3769.0	12417	6731	2962	2724	4548.0	11	2	5234.0	3	0.0	44.92	1.0
VUdXVhYBGxYyEwAA	['VUdXVhYBGxYZFwAA', 'VUdXVhYBGxYyEwAA']	401	Male	1958	2022-01-27	22:50:18	06:35:31	269.0	18938	13373	2334	3231	7360.0	35	9	1646.0	6	67.0	50.04	1.0
VUdXVhYBHBYlKgAA		401	Male	1958	2022-01-28	22:37:41	07:47:11	598.0	25491	16245	7003	2243	6252.0	52	13	957.0	5	75.0	73.33	1.0
VUdXVhYBHRYwMgAA		401	Male	1958	2022-01-29	22:48:49	07:12:36	239.0	20981	14843	4162	1976	8229.0	56	6	6252.0	4	99.0	55.97	1.0
VUdXVhYBHhYwMgAA		401	Male	1958	2022-01-30	22:48:48	05:27:39	1406.0	15345	9721	3200	2424	6701.0	26	7	3770.0	5	46.0	42.51	1.0
RVZYVRYFExYvMAAA	['RVZYVRYFExYgCAAA', 'RVZYVRYFExYvMAAA']	401	Male	1958	2022-05-19	22:47:47	05:48:35	538.0	19116	12625	4786	1705	4456.0	27	4	1974.0	4	46.0	53.11	2.0
RVZYVRYFFBYuCQAA		401	Male	1958	2022-05-20	22:46:07	08:45:52	838.0	23479	16660	2722	4097	10858.0	50	15	988.0	6	76.0	64.42	2.0
RVZYVRYFFhYBJgAA	['RVZYVRYFFhYBJgAA', 'RVZYVRYFFwYvOwAA']	401	Male	1958	2022-05-22	22:01:36	06:04:42	269.0	20760	14149	3948	2663	6460.0	31	6	329.0	5	43.0	58.65	2.0
RVZYVRYFFxYqAAAA	['RVZYVRYFFxUwFgAA', 'RVZYVRYFFxYqAAAA']	401	Male	1958	2022-05-23	22:41:59	05:59:38	2184.0	16539	12172	1465	2901	7537.0	25	8	2244.0	5	48.0	42.09	2.0
WEVYVhYBGRYpFQAA	['WEVYVhYBGRU6KAAA', 'WEVYVhYBGRYpFQAA']	402	Female	1963	2022-01-25	22:41:20	07:13:27	389.0	26570	17597	3919	5054	1376.0	21	3	897.0	4	2.0	90.5	1.0
WEVYVhYBGhYsCAAA		402	Female	1963	2022-01-26	22:44:06	05:44:50	808.0	21805	12920	4787	4097	927.0	12	2	897.0	4	4.0	74.73	1.0
WEVYVhYBGxY0IAAA	['WEVYVhYBGxYZIgAA', 'WEVYVhYBGxY0IAAA']	402	Female	1963	2022-01-27	22:52:31	08:24:50	300.0	31886	16840	9271	5775	1017.0	15	1	360.0	6	0.0	100.0	1.0
WEVYVhYBHBcKJAAA		402	Female	1963	2022-01-28	23:10:35	07:28:10	1226.0	27043	16064	6612	4367	867.0	21	1	2213.0	5	5.0	94.2	1.0
WEVYVhYBHhY3OgAA		402	Female	1963	2022-01-30	22:55:57	07:54:54	180.0	28179	19476	4995	3709	1525.0	26	1	750.0	4	7.0	87.45	1.0
TkNRQRYFExY2EAAA		402	Female	1963	2022-05-19	22:54:15	05:45:02	1047.0	21536	14149	4217	3170	957.0	14	2	1107.0	3	2.0	70.11	2.0
TkNRQRYFFBcDDgAA		402	Female	1963	2022-05-20	23:03:13	05:48:02	419.0	22614	13671	3140	5803	1256.0	17	2	568.0	3	24.0	71.2	2.0
TkNRQRYFFhcPFAAA		402	Female	1963	2022-05-22	23:15:19	05:44:41	1705.0	20879	12353	5236	3291	778.0	10	2	1794.0	3	6.0	70.1	2.0
TkNRQRYFFxcPLQAA		402	Female	1963	2022-05-23	23:15:44	01:38:51	929.0	6970	5924	0	1047	688.0	11	1	1019.0	1	96.0	1977-10-01	2.0
VUZXQhYCCRcwHwAA		411	Male	1968	2022-02-09	23:48:30	06:38:53	568.0	21692	14750	3021	3921	2363.0	12	2	3830.0	4	2.0	72.17	1.0
VUdXVhYCBxUhBAAA		421	Female	1958	2022-02-07	21:33:03	05:21:46	209.0	25431	15079	4997	5354	2483.0	18	4	2753.0	3	22.0	84.35	1.0
VUdXVhYCCBYyCwAA		421	Female	1958	2022-02-08	22:50:10	06:48:29	2035.0	16966	12836	778	3352	9489.0	21	8	3052.0	4	41.0	40.16	1.0
VUdXVhYCCRYyFwAA		421	Female	1958	2022-02-09	22:50:22	05:50:46	449.0	21005	15469	3531	2005	3231.0	26	6	688.0	4	52.0	50.88	1.0
VUdXVhYCChYBKAAA		421	Female	1958	2022-02-10	22:01:39	06:45:42	898.0	28331	14267	9097	4967	2214.0	19	4	3141.0	5	19.0	90.61	1.0
VUdXVhYCCxYvJwAA		421	Female	1958	2022-02-11	22:47:38	05:56:59	3414.0	17560	7837	6700	3023	3888.0	17	5	3444.0	2	29.0	56.98	1.0
VUdXVhYCDBcODwAA		421	Female	1958	2022-02-12	23:14:14	06:43:34	120.0	21724	13015	4552	4157	4578.0	17	6	1407.0	5	25.0	67.95	1.0
RVZYVRYGAxYUDgAA		421	Female	1958	2022-06-03	22:20:13	06:58:43	120.0	24108	19262	3499	1347	3231.0	17	7	210.0	4	23.0	64.8	2.0
RVZYVRYGBBcVEAAA		421	Female	1958	2022-06-04	23:21:15	06:42:59	688.0	23633	13249	6314	4069	1316.0	18	3	1286.0	4	18.0	80.03	2.0
RVZYVRYGBRcnEwAA		421	Female	1958	2022-06-05	23:39:18	08:00:51	480.0	25815	19353	3321	3141	3290.0	17	4	629.0	5	8.0	79.48	2.0
RVZYVRYGBhYyBgAA		421	Female	1958	2022-06-06	22:50:05	06:14:51	1436.0	19563	14509	2751	2303	5056.0	21	12	1824.0	5	32.0	50.49	2.0
RVZYVRYGBxY3MQAA		421	Female	1958	2022-06-07	22:55:48	06:59:57	3140.0	21362	14510	3859	2993	4098.0	24	7	3649.0	5	34.0	59.4	2.0
RVZYVRYGCQAFBwAA		421	Female	1958	2022-06-09	00:05:06	07:55:47	3858.0	21361	11787	6282	3292	2693.0	20	6	4038.0	3	37.0	65.11	2.0
RVZYVRYGCRciFwAA		421	Female	1958	2022-06-09	23:34:22	07:31:29	508.0	24529	16512	4967	3051	3351.0	17	8	628.0	5	44.0	67.73	2.0
WEVYVhYCCBYzKwAA		422	Male	1965	2022-02-08	22:51:42	05:55:57	1555.0	22135	10588	6282	5265	419.0	11	0	1735.0	3	0.0	85.4	1.0
WEVYVhYCCRY3JAAA		422	Male	1965	2022-02-09	22:55:35	05:45:57	2064.0	21362	13197	6789	1376	957.0	8	2	2153.0	4	25.0	67.11	1.0
WEVYVhYCChYrFAAA		422	Male	1965	2022-02-10	22:43:19	03:48:54	1555.0	16092	13730	1256	1107	568.0	16	0	2094.0	2	20.0	40.0	1.0
WEVYVhYCCxY5FAAA		422	Male	1965	2022-02-11	22:57:19	00:22:34	2902.0	1705	897	0	808	179.0	2	1	6135.0	1	0.0	1968-10-01	1.0
WEVYVhYCDBcSOAAA		422	Male	1965	2022-02-12	23:18:55	02:46:19	1437.0	8973	5713	2572	688	1795.0	9	1	1705.0	2	39.0	24.49	1.0
TkNRQRYGAxcTFAAA	['TkNRQRYGAxcTFAAA', 'TkNRQRYGBAcfMAAA']	422	Male	1965	2022-06-03	23:19:19	05:37:43	2004.0	18877	12685	4068	2123	1705.0	10	4	2154.0	4	23.0	56.89	2.0
TkNRQRYGBBcaKAAA	['TkNRQRYGBBcaKAAA', 'TkNRQRYGBQgeBgAA']	422	Male	1965	2022-06-04	23:26:39	06:00:00	1735.0	20730	10172	5624	4935	598.0	12	1	2662.0	4	5.0	77.64	2.0
TkNRQRYGBRcuDQAA		422	Male	1965	2022-06-05	23:46:12	05:45:10	658.0	15705	9185	2901	3620	2603.0	21	4	1227.0	3	59.0	44.03	2.0
TkNRQRYGBhY1OAAA		422	Male	1965	2022-06-06	22:53:55	06:14:36	1735.0	22941	13759	5174	4008	1377.0	12	4	1794.0	3	6.0	82.33	2.0
TkNRQRYGBxY7BwAA	['TkNRQRYGBxU3OgAA', 'TkNRQRYGBxY7BwAA']	422	Male	1965	2022-06-07	22:59:06	05:42:54	1645.0	21955	13939	6042	1974	389.0	8	0	2183.0	3	0.0	77.2	2.0
TkNRQRYGCQAGOgAA	['TkNRQRYGCBcTJQAA', 'TkNRQRYGCQAGOgAA']	422	Male	1965	2022-06-09	00:06:57	05:38:30	809.0	16930	12384	2273	2273	1945.0	28	2	3381.0	2	75.0	41.96	2.0
TkNRQRYGCRckGgAA		422	Male	1965	2022-06-09	23:36:25	07:13:06	1496.0	23631	17438	2723	3470	2184.0	24	5	2693.0	3	20.0	71.83	2.0
VFZVTxYCCBcmGgAA		432	Female	1980	2022-02-08	23:38:25	08:11:53	1316.0	28655	14149	9152	5354	837.0	14	2	1615.0	5	0.0	98.27	1.0
VFZVTxYCCRY5NgAA		432	Female	1980	2022-02-09	22:57:53	07:17:26	1256.0	26623	14687	5955	5981	2095.0	24	3	1406.0	4	5.0	93.45	1.0
VFZVTxYCChYQKwAA		432	Female	1980	2022-02-10	22:16:41	08:05:05	598.0	33897	18309	10682	4906	808.0	20	0	718.0	5	6.0	94.53	1.0
VFZVTxYCCxcbEgAA		432	Female	1980	2022-02-11	23:27:17	08:00:51	808.0	28960	17351	7392	4217	1047.0	22	2	1555.0	5	0.0	94.68	1.0
VFZVTxYCDQABAAAA		432	Female	1980	2022-02-13	00:01:00	08:17:34	1377.0	25725	18636	5923	1166	2693.0	47	2	1586.0	4	76.0	61.91	1.0
VFZVTxYCDRc6EQAA		432	Female	1980	2022-02-13	23:58:16	05:28:51	897.0	17531	12235	3322	1974	1407.0	23	2	1047.0	3	64.0	37.93	1.0
VFFDUBYCCBchEQAA	['VFFDUBYCCBchEQAA', 'VFFDUBYCCQYNJwAA']	431	Male	1977	2022-02-08	23:33:16	05:29:47	928.0	19118	9634	5895	3589	1346.0	9	4	1017.0	3	19.0	62.98	1.0
VFFDUBYCCRY4FQAA		431	Male	1977	2022-02-09	22:56:20	05:28:46	867.0	21840	12235	6524	3081	838.0	9	2	1256.0	4	2.0	76.0	1.0
VFFDUBYCChUdHAAA		431	Male	1977	2022-02-10	21:29:27	01:29:49	897.0	12986	9155	2723	1109	538.0	8	1	1166.0	3	20.0	32.3	1.0
VFFDUBYCCxUzCgAA		431	Male	1977	2022-02-11	21:51:09	01:27:00	1615.0	10977	7806	1705	1466	359.0	8	0	1705.0	2	2.0	28.74	1.0
VFFDUBYCDQABCAAA		431	Male	1977	2022-02-13	00:01:07	06:24:37	1317.0	21334	11908	6224	3202	359.0	8	0	1406.0	3	0.0	74.59	1.0
VFFDUBYCDRc6EgAA		431	Male	1977	2022-02-13	23:58:17	05:28:27	778.0	18226	9877	5834	2514	807.0	12	2	957.0	3	25.0	55.79	1.0
QURVVhYCCRcYBwAA		441	Male	1960	2022-02-09	23:24:06	06:11:31	2843.0	20524	12718	3410	4396	1078.0	9	1	2993.0	4	0.0	73.04	1.0
QURVVhYCDAAmGwAA		441	Male	1960	2022-02-12	00:38:26	07:21:45	2991.0	20790	13251	3261	4278	419.0	9	0	3171.0	3	0.0	73.46	1.0
QURVVhYCDBcnDAAA		441	Male	1960	2022-02-12	23:39:11	09:44:33	3022.0	31985	17980	7511	6494	1316.0	20	1	4158.0	6	2.0	99.2	1.0
QURVVhYCDRcdGAAA		441	Male	1960	2022-02-13	23:29:23	04:30:04	3770.0	14032	6164	3141	4726	239.0	8	0	6462.0	2	1.0	53.44	1.0
QUVHVxYGCBcTDwAA		441	Male	1960	2022-06-08	23:19:14	08:54:35	4548.0	28837	18547	5744	4546	1136.0	16	2	6074.0	6	0.0	98.06	2.0
QUVHVxYGCwAUNAAA		441	Male	1960	2022-06-11	00:20:51	10:26:09	2364.0	32937	21211	6700	5025	1018.0	14	3	2782.0	6	0.0	100.0	2.0
QUVHVxYGCxciDgAA	['QUVHVxYGCxciDgAA', 'QUVHVxYGDAsLHQAA']	441	Male	1960	2022-06-11	23:34:13	11:54:51	8077.0	34136	16786	10440	6911	1496.0	16	4	8765.0	6	7.420963205999532	97.03	2.0
QUVHVxYGDBciEwAA		441	Male	1960	2022-06-12	23:34:18	09:30:07	5685.0	29614	19265	6460	3889	449.0	8	0	6255.0	4	0.0	99.43	2.0
QUVHVxYGDhcZKQAA	['QUVHVxYGDhcZKQAA', 'QUVHVxYGDwgjDwAA']	441	Male	1960	2022-06-14	23:25:40	07:28:15	1526.0	21924	12443	3439	6042	2244.0	15	2	1915.0	3	6.0	75.67	2.0
VUZXQhYCHBYIHwAA	['VUZXQhYCHBYIHwAA', 'VUZXQhYDAQcHGwAA']	451	Female	1981	2022-02-28	22:08:30	06:59:36	1796.0	24770	13641	7088	4041	449.0	9	0	1796.0	4	0.0	85.46	1.0
VUZXQhYDARYHJAAA		451	Female	1981	2022-03-01	22:07:35	07:26:07	4458.0	28366	15262	7299	5805	688.0	10	2	4667.0	3	0.0	99.64	1.0
VUZXQhYDAhY7LgAA		451	Female	1981	2022-03-02	22:59:45	07:26:59	4337.0	25618	14633	6706	4279	480.0	12	0	4486.0	5	1.0	88.4	1.0
VUZXQhYDAxYmIAAA		451	Female	1981	2022-03-03	22:38:31	07:27:11	4877.0	25766	12062	7093	6612	1077.0	12	2	5056.0	4	2.0	93.87	1.0
VUZXQhYDBQIxEgAA		451	Female	1981	2022-03-05	02:49:17	10:48:34	958.0	22772	13260	6969	2543	2305.0	26	4	1827.0	5	27.0	66.3	1.0
VUZXQhYDBRcZEwAA		451	Female	1981	2022-03-05	23:25:18	11:00:31	2124.0	37585	18942	11552	7090	927.0	12	1	2215.0	7	7.0	97.2	1.0
VUZXQhYDBhYNAgAA		451	Female	1981	2022-03-06	22:13:01	06:57:01	1735.0	26833	14866	4759	7208	2873.0	13	5	2334.0	4	20.0	85.09	1.0
VUZXQhYDBxYdIgAA		451	Female	1981	2022-03-07	22:29:33	07:27:05	4786.0	26509	14153	7569	4787	658.0	13	1	4876.0	4	3.0	92.36	1.0
U1pMRRYDARYHDwAA	['U1pMRRYDARQsDgAA', 'U1pMRRYDARQ5EgAA', 'U1pMRRYDARYHDwAA']	452	Male	1976	2022-03-01	22:07:14	07:25:44	30.0	23157	14902	3739	4516	7123.0	38	6	299.0	5	59.0	62.41	1.0
U1pMRRYDAhYxBQAA		452	Male	1976	2022-03-02	22:49:04	07:18:12	599.0	19029	10861	3469	4698	5206.0	31	7	1288.0	3	56.0	52.06	1.0
U1pMRRYDAxYmEAAA		452	Male	1976	2022-03-03	22:38:15	06:26:01	150.0	21274	11343	4426	5505	1945.0	18	4	808.0	5	19.0	69.23	1.0
U1pMRRYDBgAHCwAA	['U1pMRRYDBRcZDQAA', 'U1pMRRYDBgAHCwAA']	452	Male	1976	2022-03-06	00:07:10	09:25:41	688.0	22262	14722	4218	3322	1765.0	29	2	2871.0	4	13.0	68.95	1.0
VUdXVhYDAgEXDAAA		461	Male	1981	2022-03-02	01:23:11	07:14:48	957.0	19332	11611	3323	4398	808.0	11	2	1346.0	2	0.0	62.63	1.0
VUdXVhYDAwEcKQAA		461	Male	1981	2022-03-03	01:28:40	07:15:18	658.0	19630	9937	5116	4577	509.0	10	0	1376.0	3	3.0	68.23	1.0
VUdXVhYDBAEGIwAA	['VUdXVhYDAxclDQAA', 'VUdXVhYDBAEGIwAA']	461	Male	1981	2022-03-04	01:06:34	07:17:39	239.0	20949	12031	5178	3740	957.0	16	1	688.0	4	10.0	67.77	1.0
VUdXVhYDBQECAAAA		461	Male	1981	2022-03-05	01:01:59	09:27:40	329.0	29204	16066	8528	4610	808.0	18	1	2005.0	5	0.0	98.5	1.0
VUdXVhYDBgEnKgAA		461	Male	1981	2022-03-06	01:39:40	08:43:32	450.0	24473	11849	8198	4426	508.0	13	0	988.0	4	0.0	88.35	1.0
VUdXVhYDBwEmEgAA		461	Male	1981	2022-03-07	01:38:17	07:29:22	569.0	19329	12239	4937	2153	1166.0	12	3	689.0	3	5.0	58.82	1.0
VFFDUBYCHBcMFgAA		471	Male	1983	2022-02-28	23:12:21	07:02:15	1137.0	25081	17599	5178	2304	1975.0	39	2	1257.0	4	56.0	62.66	1.0
VFFDUBYDARY6KQAA		471	Male	1983	2022-03-01	22:58:40	06:59:25	2811.0	23519	18461	3293	1766	2514.0	32	3	3021.0	3	40.0	55.75	1.0
VFFDUBYDAhYVKQAA		471	Male	1983	2022-03-02	22:21:40	06:54:47	1466.0	28034	17384	7150	3500	1286.0	29	1	1885.0	5	20.0	87.08	1.0
VFFDUBYDAxYcLgAA		471	Male	1983	2022-03-03	22:28:45	06:38:24	2365.0	24830	17562	4756	2512	2184.0	37	3	3293.0	2	44.0	63.45	1.0
VFFDUBYDBhYSNwAA		471	Male	1983	2022-03-06	22:18:54	06:47:30	3530.0	23367	13911	3621	5835	3350.0	29	2	3620.0	4	32.0	67.68	1.0
U1NaRxYCHBUxFAAA		472	Female	1987	2022-02-28	21:49:19	05:37:28	957.0	25368	14479	7150	3738	1765.0	27	1	1047.0	5	15.0	79.84	1.0
U1NaRxYDARY3FgAA		472	Female	1987	2022-03-01	22:55:21	04:58:48	479.0	19505	9064	6672	3768	1824.0	13	4	1346.0	4	5.0	64.8	1.0
U1NaRxYDAhU0IQAA		472	Female	1987	2022-03-02	21:52:32	04:53:21	299.0	23723	11787	7867	4069	1227.0	25	1	1196.0	5	25.0	72.62	1.0
U1NaRxYDAxcSCgAA	['U1NaRxYDAxYdGgAA', 'U1NaRxYDAxcSCgAA', 'U1NaRxYDBAYzGgAA']	472	Female	1987	2022-03-03	23:18:09	05:08:12	508.0	19358	12175	4100	3082	1136.0	20	1	1435.0	4	35.0	48.49	1.0
U1NaRxYDBQUjDQAA		472	Female	1987	2022-03-05	05:35:12	09:20:32	1555.0	11337	5533	2811	2993	628.0	8	1	9812.0	2	48.0	2025-04-26	1.0
U1NaRxYDBgIlCQAA		472	Female	1987	2022-03-06	02:37:08	12:14:59	1107.0	26533	14448	7806	4279	7031.0	20	3	1585.0	6	3.0	89.35	1.0
U1NaRxYDBhYYGAAA		472	Female	1987	2022-03-06	22:24:23	04:59:18	1525.0	20554	12269	4547	3738	1286.0	15	2	1766.0	3	3.0	62.5	1.0
VUdXVhYDERUEBgAA		481	Male	2022	2022-03-17	21:04:05	01:34:25	658.0	5058	4939	120	0	10504.0	21	7	15797.0	3	100.0	0.15	1.0
VUdXVhYDEwURHwAA		481	Male	2022	2022-03-19	05:17:30	07:59:37	3384.0	3262	3262	0	0	3081.0	5	2	4191.0	2	100.0	0.0	1.0
VUdXVhYDFAIXAwAA		481	Male	2022	2022-03-20	02:23:02	08:16:38	1975.0	299	299	0	0	0.0	0	0	3889.0	0	0.0	0.0	1.0
VUdXVhYDFBUEKQAA	['VUdXVhYDFBUEKQAA', 'VUdXVhYDFQc1EAAA']	481	Male	2022	2022-03-20	21:04:40	00:50:39	2095.0	4014	2276	1738	0	7451.0	9	3	20288.0	1	100.0	2021-01-01	1.0
VUdXVhYDFRUnAAAA		481	Male	2022	2022-03-21	21:38:59	05:11:19	12210.0	6702	6702	0	0	8228.0	20	8	14663.0	3	87.0	0.69	1.0
VUdXVhYDFhUdDAAA		481	Male	2022	2022-03-22	21:29:11	22:40:28	2005.0	1794	1346	449	0	479.0	3	2	27648.0	1	100.0	0.0	1.0
RVZYVRYIEBcoCAAA		481	Male	2022	2022-08-16	23:40:07	05:29:38	390.0	20491	13043	3649	3800	90.0	3	0	1797.0	3	0.0	38.72	2.0
RVZYVRYIERQ0NwAA		481	Male	2022	2022-08-17	20:52:54	06:09:18	808.0	23393	13669	2183	7542	1286.0	13	2	1346.0	3	4.0	53.56	2.0
RVZYVRYIEhYEIwAA		481	Male	2022	2022-08-18	22:04:34	05:18:18	2094.0	23063	14299	3708	5056	867.0	7	2	3080.0	3	0.0	49.89	2.0
RVZYVRYIExcxKQAA		481	Male	2022	2022-08-19	23:49:40	07:33:51	2781.0	24501	16244	4037	4220	359.0	9	0	2781.0	4	1.0	52.15	2.0
RVZYVRYIFBcoKwAA		481	Male	2022	2022-08-20	23:40:41	07:48:19	1316.0	25488	14240	5566	5682	658.0	10	1	1435.0	5	1.0	63.93	2.0
RVZYVRYIFgEVDwAA		481	Male	2022	2022-08-22	01:21:13	09:25:17	1615.0	25275	11783	6639	6852	1855.0	11	1	1615.0	5	5.0	68.81	2.0
RVZYVRYIFwEcDwAA		481	Male	2022	2022-08-23	01:28:14	08:36:59	837.0	23482	14450	6101	2931	1017.0	9	1	927.0	3	0.0	51.03	2.0
RVZYVRYIFxYzIgAA	['RVZYVRYIFxYzIgAA', 'RVZYVRYIGAgqJAAA']	481	Male	2022	2022-08-23	22:51:33	07:11:10	2961.0	26597	13792	6643	6162	359.0	8	0	3380.0	5	0.0	72.11	2.0
VFZVTxYDEBY6GwAA		482	Female	1995	2022-03-16	22:58:26	06:49:36	239.0	26953	16513	6011	4428	1078.0	18	3	479.0	4	0.0	87.42	1.0
VFZVTxYDEwAtGwAA	['VFZVTxYDEhcoAgAA', 'VFZVTxYDEwAtGwAA']	482	Female	1995	2022-03-19	00:45:26	10:03:15	508.0	32004	21716	8225	2064	957.0	24	1	688.0	5	1.0	86.69	1.0
VFZVTxYDExcdJgAA	['VFZVTxYDExcdJgAA', 'VFZVTxYDFAUaMgAA', 'VFZVTxYDFAcHNwAA']	482	Female	1995	2022-03-19	23:29:36	04:06:49	598.0	15945	7509	5324	3112	90.0	3	0	1077.0	3	0.0	48.29	1.0
VFZVTxYDFhcrKgAA	['VFZVTxYDFhY2AAAA', 'VFZVTxYDFhcrKgAA']	482	Female	1995	2022-03-22	23:43:41	05:44:34	718.0	18034	11126	3978	2931	1465.0	20	2	897.0	3	41.0	41.44	1.0
TkNRQRYIEQETEwAA		482	Female	1995	2022-08-17	01:19:18	08:06:07	299.0	22914	13612	6072	3230	1047.0	26	1	448.0	3	38.0	60.17	2.0
TkNRQRYIERcaOQAA	['TkNRQRYIERcDKgAA', 'TkNRQRYIERcaOQAA']	482	Female	1995	2022-08-17	23:26:56	06:40:10	1525.0	24020	13879	5774	4367	449.0	9	1	1885.0	4	0.0	77.22	2.0
TkNRQRYIEwABFAAA	['TkNRQRYIEhYGJgAA', 'TkNRQRYIEwABFAAA']	482	Female	1995	2022-08-19	00:01:19	06:45:09	867.0	22734	14031	5024	3679	629.0	20	0	1047.0	4	12.0	65.6	2.0
TkNRQRYIFAIDCwAA	['TkNRQRYIExc4LQAA', 'TkNRQRYIFAIDCwAA']	482	Female	1995	2022-08-20	02:03:10	09:27:20	269.0	25873	13759	6910	5204	508.0	16	0	270.0	4	2.0	88.27	2.0
TkNRQRYIFBctOgAA		482	Female	1995	2022-08-20	23:45:57	07:56:00	329.0	26711	15346	7776	3590	927.0	20	1	478.0	4	6.0	84.85	2.0
TkNRQRYIFRcOCAAA	['TkNRQRYIFRUFNwAA', 'TkNRQRYIFRUxOQAA', 'TkNRQRYIFRcOCAAA']	482	Female	1995	2022-08-21	23:14:07	06:47:17	897.0	24499	13847	6881	3771	1226.0	33	1	987.0	3	33.0	69.39	2.0
TkNRQRYIFhcaHgAA		482	Female	1995	2022-08-22	23:26:29	06:45:43	1226.0	24021	13730	6731	3560	1107.0	26	1	1316.0	4	27.0	68.99	2.0
TkNRQRYIFxY2GgAA		482	Female	1995	2022-08-23	22:54:25	06:49:38	628.0	25342	14451	8018	2872	958.0	21	1	1046.0	4	8.0	77.66	2.0
VFFDUBYDEBQBMQAA	['VFFDUBYDEBMwBAAA', 'VFFDUBYDEBQBMQAA']	491	Male	1973	2022-03-16	20:01:48	06:09:10	2034.0	30938	22052	6044	2842	3470.0	29	6	3171.0	6	27.0	82.63	1.0
VFFDUBYDERQFFQAA		491	Male	1973	2022-03-17	20:05:20	05:49:11	2663.0	26625	16753	7268	2603	5743.0	28	7	3799.0	4	25.0	83.29	1.0
VFFDUBYDEhQMCgAA		491	Male	1973	2022-03-18	20:12:08	06:08:35	2751.0	28847	19842	6669	2336	4188.0	31	5	5445.0	4	37.0	78.98	1.0
VFFDUBYDExQsDwAA		491	Male	1973	2022-03-19	20:44:14	06:38:43	2006.0	30672	24300	4068	2304	2992.0	27	2	2185.0	5	6.0	83.4	1.0
VFFDUBYDFBQrOwAA		491	Male	1973	2022-03-20	20:43:58	05:49:04	2035.0	28636	18641	6615	3381	2035.0	23	5	5175.0	5	2.0	95.16	1.0
VFFDUBYDFRM3CgAA		491	Male	1973	2022-03-21	19:55:09	05:56:39	1825.0	27978	19811	5476	2692	6285.0	32	9	4458.0	6	26.0	81.17	1.0
VFFDUBYDFhQDCwAA	['VFFDUBYDFhQDCwAA', 'VFFDUBYDFwgkMgAA']	491	Male	1973	2022-03-22	20:03:10	05:40:15	2213.0	30795	22806	5566	2422	1617.0	24	1	7748.0	5	8.0	87.11	1.0
U1NaRxYDEBQCAwAA		492	Female	1982	2022-03-16	20:02:02	06:40:43	5414.0	31112	19803	6043	5266	1795.0	23	2	6640.0	5	0.0	95.78	1.0
U1NaRxYDERQFCQAA		492	Female	1982	2022-03-17	20:05:08	05:29:59	7866.0	25157	16393	5893	2871	868.0	16	1	8434.0	4	0.0	80.26	1.0
U1NaRxYDEhQKEQAA		492	Female	1982	2022-03-18	20:10:15	06:13:31	5594.0	29376	17438	8080	3858	1226.0	19	1	8256.0	5	16.0	87.46	1.0
U1NaRxYDEwszBAAA		492	Female	1982	2022-03-19	11:51:03	14:50:30	209.0	7807	5982	1226	598	598.0	7	2	209.0	1	8.0	14.49	1.0
U1NaRxYDExQrOgAA		492	Female	1982	2022-03-19	20:43:57	06:16:50	8854.0	21989	12925	5564	3500	3531.0	9	1	10349.0	4	0.0	71.21	1.0
U1NaRxYDFBQrOQAA		492	Female	1982	2022-03-20	20:43:56	05:06:24	4876.0	23867	15043	4695	4128	1406.0	19	3	10710.0	4	5.0	75.21	1.0
U1NaRxYDFRM7IwAA		492	Female	1982	2022-03-21	19:59:34	05:00:57	2303.0	28983	16332	6490	6161	957.0	16	1	8884.0	6	1.0	98.74	1.0
U1NaRxYDFhQDDQAA		492	Female	1982	2022-03-22	20:03:12	04:49:42	3590.0	27073	16721	5744	4608	927.0	21	1	12504.0	5	1.0	91.22	1.0
QURVVhYDEQA3FAAA		501	Female	1973	2022-03-17	00:55:19	04:59:43	1257.0	13107	5924	3859	3325	299.0	8	0	1706.0	2	5.0	42.61	1.0
QURVVhYDERUTNQAA		501	Female	1973	2022-03-17	21:19:51	04:59:43	927.0	25199	14904	5777	4518	449.0	8	1	1316.0	4	0.0	87.99	1.0
QURVVhYDEhUuBAAA		501	Female	1973	2022-03-18	21:46:02	04:59:33	629.0	23585	13800	4577	5208	1796.0	14	2	1168.0	3	1.0	81.28	1.0
QURVVhYDExcQNAAA	['QURVVhYDExcQNAAA', 'QURVVhYDFAoJNwAA']	501	Female	1973	2022-03-19	23:16:51	08:57:02	1048.0	32417	20623	8263	3530	1167.0	21	2	1676.0	5	4.0	91.43	1.0
QURVVhYDFBUbJwAA		501	Female	1973	2022-03-20	21:27:37	04:59:49	2932.0	21867	12355	3769	5743	2333.0	12	3	3261.0	4	18.0	70.14	1.0
QURVVhYDFRUdKQAA		501	Female	1973	2022-03-21	21:29:40	04:58:56	1319.0	25158	15346	7360	2452	480.0	13	0	1737.0	4	0.0	83.73	1.0
QURVVhYDFhUJGAAA		501	Female	1973	2022-03-22	21:09:23	04:59:49	1048.0	26460	15326	6314	4820	718.0	8	1	1137.0	4	0.0	94.56	1.0
QURVVhYDFxUkHwAA		501	Female	1973	2022-03-23	21:36:30	04:59:54	1825.0	23522	15469	4521	3532	1227.0	12	1	2155.0	3	3.0	75.05	1.0
QURVVhYDGBUoCgAA		501	Female	1973	2022-03-24	21:40:09	06:12:22	1465.0	28519	13706	8378	6435	749.0	13	1	1765.0	3	0.0	100.0	1.0
VUZXQhYDEBcbEAAA		511	Male	1961	2022-03-16	23:27:15	06:38:11	2393.0	16188	12239	3949	0	7275.0	19	5	2483.0	2	67.0	33.35	1.0
VUZXQhYDERYYIAAA		511	Male	1961	2022-03-17	22:24:31	06:11:52	390.0	17324	12777	4068	479	10327.0	15	5	1378.0	4	38.0	45.72	1.0
VUZXQhYDEhcNMAAA		511	Male	1961	2022-03-18	23:13:47	07:21:00	778.0	22711	14962	6043	1706	5745.0	19	5	4576.0	4	2.0	79.19	1.0
VUZXQhYDFAEIHAAA		511	Male	1961	2022-03-20	01:08:27	07:30:56	359.0	17354	9696	5864	1794	5236.0	18	6	4039.0	3	61.0	50.51	1.0
VUZXQhYDFBcNCAAA		511	Male	1961	2022-03-20	23:13:07	06:14:30	2395.0	18970	7722	9753	1495	3918.0	17	5	4222.0	4	43.0	56.79	1.0
VUZXQhYDFRcvLgAA	['VUZXQhYDFRYWCQAA', 'VUZXQhYDFRcvLgAA']	511	Male	1961	2022-03-21	23:47:45	05:46:14	1316.0	16273	11726	4547	0	3921.0	20	7	4546.0	4	51.0	34.87	1.0
VFhSSxYHAgAIMAAA		511	Male	1961	2022-07-02	00:08:47	08:34:46	1017.0	26980	18783	867	7329	2363.0	16	4	2094.0	4	20.0	77.75	2.0
VFhSSxYHAhcwAwAA		511	Male	1961	2022-07-02	23:48:02	05:55:28	3261.0	17290	9990	4247	3053	1465.0	13	2	3530.0	3	31.0	54.7	2.0
VFhSSxYHAxcpCQAA	['VFhSSxYHAxcpCQAA', 'VFhSSxYHBAgWAwAA']	511	Male	1961	2022-07-03	23:41:08	07:09:18	1555.0	23421	15074	3890	4456	1884.0	11	3	1764.0	3	23.0	75.9	2.0
VFhSSxYHBBckCAAA		511	Male	1961	2022-07-04	23:36:07	07:24:43	568.0	21417	12774	4367	4277	1824.0	17	4	1017.0	5	27.0	70.02	2.0
VFhSSxYHBRYrKAAA		511	Male	1961	2022-07-05	22:43:39	06:51:44	2841.0	24319	12685	7088	4546	1975.0	13	4	4487.0	5	19.0	86.48	2.0
VFhSSxYHBhcxFwAA		511	Male	1961	2022-07-06	23:49:22	09:03:42	2662.0	25065	18754	3858	2452	5534.0	29	8	2781.0	6	36.0	71.68	2.0
U1pMRRYDEQEpKAAA	['U1pMRRYDEBcbDgAA', 'U1pMRRYDEQEpKAAA', 'U1pMRRYDEQYEDwAA', 'U1pMRRYDEQYeHwAA']	512	Female	1967	2022-03-17	01:41:39	04:37:37	1615.0	4576	2841	1555	179	1107.0	11	2	1735.0	1	100.0	1936-10-01	1.0
U1pMRRYDERYZDQAA	['U1pMRRYDERYMOAAA', 'U1pMRRYDERYZDQAA']	512	Female	1967	2022-03-17	22:25:12	06:39:13	449.0	28206	13160	8285	6760	718.0	10	2	1016.0	5	0.0	100.0	1.0
U1pMRRYDEhcFEQAA		512	Female	1967	2022-03-18	23:05:16	07:31:50	629.0	28089	17858	5356	4875	1287.0	12	4	749.0	4	7.0	91.6	1.0
U1pMRRYDFAAeKQAA		512	Female	1967	2022-03-20	00:30:39	08:16:23	449.0	24711	13045	6372	5294	2725.0	15	4	1406.0	3	5.0	90.48	1.0
U1pMRRYDFBcAFAAA		512	Female	1967	2022-03-20	23:00:19	06:39:03	628.0	21780	11609	5832	4339	3141.0	14	5	2065.0	4	1.0	78.07	1.0
U1pMRRYDFRYJAQAA		512	Female	1967	2022-03-21	22:09:00	06:00:41	897.0	26925	13611	7031	6283	360.0	9	0	1585.0	4	0.0	100.0	1.0
VlBEThYHAhc6EwAA		512	Female	1967	2022-07-02	23:58:18	05:56:45	419.0	20878	10619	4546	5713	209.0	7	0	598.0	3	1.0	75.93	2.0
VlBEThYHBgAXMAAA	['VlBEThYHBRYwLQAA', 'VlBEThYHBgAXMAAA']	512	Female	1967	2022-07-06	00:23:47	07:05:10	1377.0	22407	11696	6731	3980	299.0	6	0	1556.0	4	0.0	81.25	2.0
QURVVhYDHBYJAgAA		521	Male	1978	2022-03-28	22:09:01	06:29:46	1466.0	25138	14036	6103	5000	3440.0	32	7	2662.0	5	43.0	75.72	1.0
QURVVhYDHRYXDwAA		521	Male	1978	2022-03-29	22:23:14	05:45:02	1437.0	24413	12803	7001	4609	658.0	18	0	1497.0	3	2.0	89.14	1.0
QURVVhYDHhYOLQAA		521	Male	1978	2022-03-30	22:14:44	05:24:40	718.0	23551	13614	7900	2038	1527.0	26	3	778.0	3	34.0	68.22	1.0
QURVVhYDHxYcJwAA		521	Male	1978	2022-03-31	22:28:38	06:24:50	1137.0	25880	13520	7332	5027	1555.0	25	1	2962.0	4	30.0	84.13	1.0
QURVVhYEARYiKgAA		521	Male	1978	2022-04-01	22:34:41	07:20:50	419.0	30433	16337	10056	4039	718.0	21	0	2393.0	5	7.0	94.5	1.0
QURVVhYEAwEIGQAA		521	Male	1978	2022-04-03	01:08:23	08:22:15	718.0	22502	13824	5505	3173	2811.0	27	2	1495.0	5	31.0	66.41	1.0
QURVVhYEAxU5AAAA	['QURVVhYEAxUOGAAA', 'QURVVhYEAxU5AAAA']	521	Male	1978	2022-04-03	21:56:59	06:40:06	2482.0	26840	12866	8558	5416	1258.0	20	2	3291.0	4	20.0	90.84	1.0
VUdXVhYDHQEBDAAA		531	Male	1959	2022-03-29	01:01:11	07:12:13	419.0	19598	14632	4099	867	2035.0	23	2	449.0	4	31.0	54.31	1.0
VUdXVhYDHgAPMAAA		531	Male	1959	2022-03-30	00:15:47	06:14:17	718.0	18398	11517	4488	2393	2304.0	20	3	1226.0	4	36.0	55.02	1.0
VUdXVhYDHwAGAwAA		531	Male	1959	2022-03-31	00:06:02	06:21:01	479.0	21154	12358	7091	1705	808.0	21	0	539.0	3	15.0	71.42	1.0
VUdXVhYEAQIMOAAA		531	Male	1959	2022-04-01	02:12:55	06:18:43	748.0	11637	6461	3531	1645	2363.0	17	3	1227.0	2	89.0	33.02	1.0
VUdXVhYEAgAxLQAA		531	Male	1959	2022-04-02	00:49:44	07:09:13	1047.0	20314	12058	6252	2005	1408.0	13	2	1077.0	4	27.0	65.81	1.0
VUdXVhYEAxcfGwAA	['VUdXVhYEAxcfGwAA', 'VUdXVhYEBAYtGgAA']	531	Male	1959	2022-04-03	23:31:26	06:19:46	299.0	22016	14090	6072	1854	1706.0	29	3	478.0	4	64.0	62.52	1.0
VFZVTxYDHQEBEwAA		532	Female	1962	2022-03-29	01:01:18	07:57:07	508.0	20850	14149	5085	1616	3410.0	29	8	628.0	3	42.0	55.08	1.0
VFZVTxYDHgAQBAAA		532	Female	1962	2022-03-30	00:16:03	06:38:24	658.0	18515	12623	4725	1166	3649.0	24	10	958.0	4	53.0	45.31	1.0
VFZVTxYDHwAGCQAA		532	Female	1962	2022-03-31	00:06:08	07:39:21	508.0	21866	14327	5415	2124	4758.0	32	8	1525.0	4	51.0	57.54	1.0
VFZVTxYEAgAvBQAA		532	Female	1962	2022-04-02	00:47:04	07:22:25	2333.0	17290	9483	7269	538	4097.0	36	8	3740.0	4	80.0	44.66	1.0
VFFDUBYDHQABBAAA	['VFFDUBYDHBUrCgAA', 'VFFDUBYDHQABBAAA', 'VFFDUBYDHQocLAAA', 'VFFDUBYDHQo5GgAA']	541	Male	1999	2022-03-29	00:01:03	10:21:31	4308.0	29659	16701	5595	7363	2724.0	25	3	4307.0	6	10.0	91.97	1.0
VFFDUBYDHRY0FQAA	['VFFDUBYDHRY0FQAA', 'VFFDUBYDHgotDgAA']	541	Male	1999	2022-03-29	22:52:20	10:07:57	808.0	31862	17352	9035	5475	897.0	15	1	928.0	4	0.0	98.18	1.0
VFFDUBYDHhcWAgAA	['VFFDUBYDHg0lNgAA', 'VFFDUBYDHg04NwAA', 'VFFDUBYDHg46OgAA', 'VFFDUBYDHhcWAgAA', 'VFFDUBYDHwojKwAA']	541	Male	1999	2022-03-30	23:22:01	10:03:45	3321.0	24741	14688	5506	4547	598.0	14	1	3320.0	3	0.0	78.64	1.0
VFFDUBYDHxcQFgAA	['VFFDUBYDHxMiFQAA', 'VFFDUBYDHxcQFgAA', 'VFFDUBYEAQwaDQAA']	541	Male	1999	2022-03-31	23:16:21	12:07:47	2932.0	28840	16514	7360	4966	867.0	18	1	3291.0	4	0.0	96.57	1.0
VFFDUBYEAgAoAgAA	['VFFDUBYEAgAoAgAA', 'VFFDUBYEAgkkMQAA']	541	Male	1999	2022-04-02	00:40:01	08:54:38	1888.0	25873	14208	7148	4517	1767.0	27	1	2337.0	5	31.0	75.89	1.0
VFFDUBYEAwYiDAAA	['VFFDUBYEAwM4AgAA', 'VFFDUBYEAwYiDAAA', 'VFFDUBYEAwwfMwAA']	541	Male	1999	2022-04-03	06:34:11	12:02:20	2034.0	16938	6884	3710	6344	718.0	7	2	2961.0	2	4.0	54.35	1.0
VFFDUBYEAxU6NgAA		541	Male	1999	2022-04-03	21:58:53	07:14:56	2333.0	18853	9996	3952	4905	748.0	12	1	2393.0	3	2.0	57.07	1.0
VUZXQhYDHBcZNwAA		551	Male	1946	2022-03-28	23:25:54	08:28:26	1854.0	28275	19987	7720	568	1316.0	8	2	1974.0	6	1.0	88.6	1.0
VUZXQhYDHRY5GAAA	['VUZXQhYDHRY5GAAA', 'VUZXQhYDHgkpFgAA']	551	Male	1946	2022-03-29	22:57:23	07:33:33	661.0	21275	17803	3472	0	4219.0	27	6	810.0	4	51.0	44.45	1.0
VUZXQhYDHhc5BQAA	['VUZXQhYDHhc5BQAA', 'VUZXQhYDHwkoBQAA', 'VUZXQhYDHwslKgAA']	551	Male	1946	2022-03-30	23:57:04	08:56:37	2843.0	27944	17083	8468	2394	1346.0	12	2	2993.0	5	1.0	94.34	1.0
VUZXQhYDHxY7EQAA	['VUZXQhYDHxM3BAAA', 'VUZXQhYDHxQvHgAA', 'VUZXQhYDHxY7EQAA', 'VUZXQhYEAQkWMQAA']	551	Male	1946	2022-03-31	22:59:16	07:23:22	2993.0	19267	14809	3411	1047	7627.0	14	4	4100.0	3	0.0	59.64	1.0
VUZXQhYEARclFwAA		551	Male	1946	2022-04-01	23:37:22	07:57:29	538.0	15616	13911	1316	389	12806.0	24	11	1855.0	6	50.0	32.94	1.0
VUZXQhYEAhU7OQAA	['VUZXQhYEAhQeIQAA', 'VUZXQhYEAhU7OQAA']	551	Male	1946	2022-04-02	21:59:56	08:01:47	2123.0	18580	15797	2783	0	14510.0	30	17	3829.0	7	30.0	39.92	1.0
VUZXQhYEAxccLgAA		551	Male	1946	2022-04-03	23:28:45	04:12:33	1348.0	8917	6821	1618	479	6494.0	7	3	2066.0	3	11.0	2025-04-25	1.0
QUVHVxYHBxclJQAA		551	Male	1946	2022-07-07	23:37:36	08:46:58	1107.0	28833	19142	7297	2394	3023.0	27	4	1257.0	6	26.0	84.87	2.0
QUVHVxYHCgAFBQAA		551	Male	1946	2022-07-10	00:05:04	08:32:07	1824.0	25129	19445	3889	1795	3469.0	22	6	1944.0	6	13.0	77.7	2.0
QUVHVxYHChcdDQAA		551	Male	1946	2022-07-10	23:29:12	09:02:03	2603.0	28478	18846	6371	3261	3201.0	24	7	2752.0	7	14.0	91.8	2.0
QUVHVxYHCxcKLQAA	['QUVHVxYHCxUyOwAA', 'QUVHVxYHCxcKLQAA']	551	Male	1946	2022-07-11	23:10:44	07:20:19	1525.0	24531	17620	4068	2842	3200.0	26	7	1795.0	6	37.0	71.41	2.0
QUVHVxYHDBcLAgAA	['QUVHVxYHDBcLAgAA', 'QUVHVxYHDQoJCAAA']	551	Male	1946	2022-07-12	23:11:01	08:05:57	5654.0	21087	16002	3918	1166	4696.0	18	6	7120.0	5	25.0	60.35	2.0
QUVHVxYHDRccLAAA		551	Male	1946	2022-07-13	23:28:43	08:30:09	1556.0	26053	15672	6612	3769	4219.0	24	3	1736.0	5	3.0	97.13	2.0
VUZXQhYFAhU4GAAA		561	Female	1956	2022-05-02	21:56:23	07:49:34	1465.0	29024	17296	8108	3620	4999.0	21	11	2333.0	6	6.0	91.56	1.0
VUZXQhYFAxUnJQAA		561	Female	1956	2022-05-03	21:39:36	08:21:49	3501.0	29109	15407	6853	6849	1766.0	13	3	3860.0	5	2.0	99.2	1.0
VUZXQhYFBBUjHwAA		561	Female	1956	2022-05-04	21:35:30	08:00:00	598.0	23583	15352	4189	4041	11193.0	19	6	1197.0	5	20.0	73.68	1.0
VUZXQhYFBRUYNAAA		561	Female	1956	2022-05-05	21:24:51	07:33:48	2095.0	32048	16697	8287	7063	2396.0	18	3	2454.0	4	9.0	96.4	1.0
VUZXQhYFBhcHIQAA		561	Female	1956	2022-05-06	23:07:31	07:19:42	2662.0	9962	7181	508	2273	16907.0	16	4	2871.0	2	54.0	21.16	1.0
VUZXQhYFBxUiIwAA		561	Female	1956	2022-05-07	21:34:34	09:45:38	867.0	38060	23580	9184	5297	4757.0	27	8	1167.0	8	18.0	91.97	1.0
VUZXQhYFCBYDNwAA		561	Female	1956	2022-05-08	22:03:54	06:54:57	239.0	28034	16277	5774	5983	1226.0	17	4	598.0	3	5.0	96.18	1.0
VlBEThYIFAAYJQAA		561	Female	1956	2022-08-20	00:24:36	08:09:45	957.0	21628	15794	2304	3530	5054.0	8	3	1497.0	4	0.0	66.97	2.0
VlBEThYIFBU4DwAA		561	Female	1956	2022-08-20	21:56:14	08:29:59	688.0	24260	17770	2363	4127	8107.0	30	8	1406.0	5	22.0	70.66	2.0
VlBEThYIFRYXBQAA		561	Female	1956	2022-08-21	22:23:04	08:28:19	420.0	32006	16391	10231	5383	2364.0	17	5	719.0	7	3.0	98.19	2.0
VlBEThYIFhUqCgAA	['VlBEThYIFhUHAwAA', 'VlBEThYIFhUqCgAA']	561	Female	1956	2022-08-22	21:42:08	07:11:01	359.0	30751	21627	5864	3260	1018.0	10	1	448.0	6	0.0	91.07	2.0
VlBEThYIFxUpCwAA		561	Female	1956	2022-08-23	21:41:10	08:13:19	1107.0	23273	13312	3919	6042	6432.0	14	3	1316.0	5	4.0	81.86	2.0
VlBEThYIGBYWBQAA		561	Female	1956	2022-08-24	22:22:04	07:00:04	1197.0	25187	11158	6163	7866	689.0	6	2	1736.0	4	0.0	95.64	2.0
VFZVTxYFAhYQHQAA		562	Female	1957	2022-05-02	22:16:27	06:34:31	1107.0	19713	13309	4639	1766	6522.0	10	5	1375.0	4	1.0	61.67	1.0
VFZVTxYFAxYfMwAA	['VFZVTxYFAxQiLAAA', 'VFZVTxYFAxYfMwAA']	562	Female	1957	2022-05-03	22:31:50	06:03:30	2515.0	16211	12352	2722	1137	8374.0	33	12	2754.0	6	67.0	35.45	1.0
VFZVTxYFBBYYCwAA		562	Female	1957	2022-05-04	22:24:10	06:23:14	957.0	22912	15881	2871	4160	4875.0	24	8	1465.0	6	45.0	61.2	1.0
VFZVTxYFBRU5NwAA		562	Female	1957	2022-05-05	21:57:53	05:58:30	389.0	22646	15466	6103	1077	5802.0	19	9	538.0	6	37.0	62.22	1.0
VFZVTxYFBhYnHAAA	['VFZVTxYFBhYnHAAA', 'VFZVTxYFBwgtDgAA']	562	Female	1957	2022-05-06	22:39:27	06:53:06	987.0	25790	14659	7601	3530	1496.0	13	3	1167.0	4	0.0	91.93	1.0
VFZVTxYFCBYFDgAA		562	Female	1957	2022-05-08	22:05:13	06:39:12	6371.0	22194	12024	2603	7568	2274.0	16	4	6521.0	3	1.0	75.77	1.0
VFhSSxYIFAAZIAAA		562	Female	1957	2022-08-20	00:25:31	06:15:07	419.0	17058	11700	3174	2184	3499.0	25	9	777.0	4	47.0	41.63	2.0
VFhSSxYIFBYbNwAA		562	Female	1957	2022-08-20	22:27:54	06:58:55	538.0	22735	17440	2931	2364	7388.0	23	8	748.0	5	10.0	65.82	2.0
VFhSSxYIFRYeBwAA		562	Female	1957	2022-08-21	22:30:06	04:59:27	837.0	17559	9332	4638	3589	4965.0	11	5	1586.0	4	16.0	57.3	2.0
VFhSSxYIFhUuOwAA	['VFhSSxYIFhQgBAAA', 'VFhSSxYIFhQ2AQAA', 'VFhSSxYIFhUHIAAA', 'VFhSSxYIFhUuOwAA']	562	Female	1957	2022-08-22	21:46:58	07:48:43	179.0	29974	22465	4517	2992	5294.0	25	8	329.0	8	29.0	76.45	2.0
VFhSSxYIFxYrCwAA	['VFhSSxYIFxYNIgAA', 'VFhSSxYIFxYrCwAA']	562	Female	1957	2022-08-23	22:43:10	05:12:59	2004.0	14058	10170	2572	1316	7327.0	8	2	2841.0	3	1.0	38.53	2.0
VFhSSxYIGBYmNwAA		562	Female	1957	2022-08-24	22:38:54	06:12:36	718.0	18037	14927	897	2213	8467.0	26	8	1047.0	5	40.0	40.23	2.0
VFFDUBYFBQEKMgAA		571	Female	1969	2022-05-05	01:10:49	09:52:24	1316.0	22530	17652	3113	1765	6012.0	30	8	5176.0	5	72.0	51.62	1.0
VFFDUBYFBgAoDgAA		571	Female	1969	2022-05-06	00:40:13	12:28:13	1794.0	28784	21570	4042	3171	11820.0	37	9	2035.0	6	20.0	78.21	1.0
VFFDUBYFBhcyCgAA	['VFFDUBYFBhcyCgAA', 'VFFDUBYFBwoAOAAA']	571	Female	1969	2022-05-06	23:50:09	09:15:47	1166.0	25916	19811	3952	2153	6707.0	37	12	2336.0	7	36.0	67.67	1.0
VFFDUBYFBxc3AgAA		571	Female	1969	2022-05-07	23:55:01	07:50:17	3200.0	18852	14033	2814	2005	3323.0	18	7	3470.0	4	3.0	52.44	1.0
VFFDUBYFCQEIEAAA		571	Female	1969	2022-05-09	01:08:15	08:49:11	807.0	23225	13467	5776	3982	3624.0	19	8	1196.0	4	26.0	72.71	1.0
Q0VaVRYIHwETCQAA	['Q0VaVRYIHwETCQAA', 'Q0VaVRYIHwkkEAAA']	571	Female	1969	2022-08-31	01:19:08	09:08:16	1107.0	21778	12982	6224	2572	1794.0	22	2	1466.0	5	20.0	67.55	2.0
Q0VaVRYJAQI4MAAA	['Q0VaVRYJAQI4MAAA', 'Q0VaVRYJAQoREgAA']	571	Female	1969	2022-09-01	02:56:47	09:51:05	1495.0	20760	13789	5295	1676	2603.0	23	6	1585.0	5	42.0	53.94	2.0
Q0VaVRYJARYOGQAA	['Q0VaVRYJARYOGQAA', 'Q0VaVRYJAgsBMQAA']	571	Female	1969	2022-09-01	22:14:24	08:58:29	1107.0	21835	14447	4128	3260	5623.0	23	9	1226.0	6	4.0	68.84	2.0
Q0VaVRYJAgsiKQAA	['Q0VaVRYJAgsiKQAA', 'Q0VaVRYJAg0bAQAA']	571	Female	1969	2022-09-02	11:34:40	15:50:34	718.0	11784	7897	3230	658	658.0	10	3	1405.0	5	16.952817379497624	2025-07-29	2.0
Q0VaVRYJAwEeEgAA		571	Female	1969	2022-09-03	01:30:17	09:15:23	658.0	20278	12323	5324	2632	4278.0	24	8	1735.0	5	63.0	53.15	2.0
Q0VaVRYJAxcnAgAA		571	Female	1969	2022-09-03	23:39:01	08:00:04	658.0	25397	17739	6162	1496	3768.0	23	6	1108.0	7	22.0	74.35	2.0
Q0VaVRYJBBcxJwAA	['Q0VaVRYJBBcVMQAA', 'Q0VaVRYJBBcxJwAA']	571	Female	1969	2022-09-04	23:49:38	06:48:56	1197.0	22047	16214	4188	1645	1914.0	20	3	1557.0	4	26.0	58.87	2.0
Q0VaVRYJBgEKKAAA	['Q0VaVRYJBgEKKAAA', 'Q0VaVRYJBgczJAAA']	571	Female	1969	2022-09-06	01:10:39	06:55:38	1436.0	17230	9930	5086	2213	1824.0	18	4	2004.0	3	27.0	49.43	2.0
Q0VaVRYJBwINKQAA	['Q0VaVRYJBhc3AAAA', 'Q0VaVRYJBwINKQAA']	571	Female	1969	2022-09-07	02:13:40	08:36:33	837.0	20101	13042	5623	1437	2035.0	22	4	3529.0	5	37.0	53.64	2.0
Q0VaVRYJCAIfMwAA	['Q0VaVRYJCAIfMwAA', 'Q0VaVRYJCAkoJAAA']	571	Female	1969	2022-09-08	02:31:51	07:59:23	688.0	16303	10349	3141	2812	2123.0	14	3	897.0	4	31.0	43.18	2.0
Q0VaVRYJCQArDQAA	['Q0VaVRYJCQArDQAA', 'Q0VaVRYJCQohJAAA']	571	Female	1969	2022-09-09	00:43:12	07:57:26	2452.0	19774	12594	4966	2214	3529.0	23	7	4158.0	5	42.0	52.08	2.0
U1pMRRYFBQEKEwAA		572	Male	1971	2022-05-05	01:10:18	04:58:38	1705.0	8704	7687	508	508	3111.0	14	4	1795.0	2	75.0	16.24	1.0
U1pMRRYFBgAdAgAA		572	Male	1971	2022-05-06	00:29:01	08:31:07	1944.0	23722	15286	5295	3141	2663.0	35	5	2812.0	5	46.0	66.87	1.0
U1pMRRYFBhcxIQAA	['U1pMRRYFBhUuHAAA', 'U1pMRRYFBhcxIQAA']	572	Male	1971	2022-05-06	23:49:32	09:59:45	927.0	33921	20818	12087	1017	1017.0	17	2	1077.0	7	2.0	88.18	1.0
U1pMRRYFCAAtJAAA		572	Male	1971	2022-05-08	00:45:35	05:22:48	2751.0	13283	8166	2514	2603	508.0	7	1	4546.0	2	10.0	40.53	1.0
U1pMRRYFCQEIDgAA		572	Male	1971	2022-05-09	01:08:13	10:44:02	4097.0	26983	19475	5414	2094	3380.0	39	5	4247.0	5	41.0	74.41	1.0
VVRYVBYIHwEFCgAA		572	Male	1971	2022-08-31	01:05:09	09:38:40	508.0	24828	17170	4727	2931	1166.0	18	1	5804.0	3	7.0	81.09	2.0
VVRYVBYJAQIvBwAA	['VVRYVBYIHxYLEwAA', 'VVRYVBYJAQASOgAA', 'VVRYVBYJAQEYIgAA', 'VVRYVBYJAQIvBwAA']	572	Male	1971	2022-09-01	02:47:06	10:16:19	1286.0	23693	14122	5324	4247	1346.0	20	2	1435.0	4	14.0	80.77	2.0
VVRYVBYJARYPAAAA	['VVRYVBYJARYPAAAA', 'VVRYVBYJAgw5DQAA']	572	Male	1971	2022-09-01	22:14:58	11:01:18	479.0	32039	19595	5505	6939	1945.0	16	2	508.0	6	3.0	95.81	2.0
VVRYVBYJAwAgOwAA		572	Male	1971	2022-09-03	00:32:58	08:18:06	598.0	23034	16452	3231	3351	4277.0	20	5	2512.0	5	44.0	61.64	2.0
VVRYVBYJAxclEQAA		572	Male	1971	2022-09-03	23:37:16	05:59:42	719.0	20373	12234	5534	2605	1765.0	17	5	778.0	3	29.0	62.3	2.0
VVRYVBYJBBcUOQAA	['VVRYVBYJBBQpFgAA', 'VVRYVBYJBBUcAQAA', 'VVRYVBYJBBcUOQAA']	572	Male	1971	2022-09-04	23:20:55	06:58:36	1675.0	24051	15824	4067	4159	1017.0	26	0	1794.0	3	28.0	73.66	2.0
VVRYVBYJBgEHCAAA		572	Male	1971	2022-09-06	01:07:06	07:49:55	1347.0	20907	14476	5055	1376	1794.0	23	3	1556.0	5	46.0	54.61	2.0
VVRYVBYJBwIDKwAA	['VVRYVBYJBhc2MAAA', 'VVRYVBYJBwIDKwAA']	572	Male	1971	2022-09-07	02:03:42	08:45:03	239.0	21537	12264	5953	3321	928.0	18	1	687.0	5	10.0	74.42	2.0
VVRYVBYJCQAoAgAA	['VVRYVBYJCBcQKwAA', 'VVRYVBYJCQAoAgAA', 'VVRYVBYJCQ0SGAAA']	572	Male	1971	2022-09-09	00:40:01	10:31:49	1197.0	27133	17411	6042	3680	4905.0	32	7	2453.0	6	40.0	80.49	2.0
QURVVhYFBQABKgAA		581	Female	1947	2022-05-05	00:01:41	10:16:03	5535.0	30280	19118	7211	3952	1047.0	22	0	5834.0	6	4.0	93.34	1.0
QURVVhYFBRccOAAA		581	Female	1947	2022-05-05	23:28:55	07:19:09	1496.0	21989	13973	5205	2811	4549.0	17	4	2902.0	5	8.0	71.54	1.0
QURVVhYFBhcVKQAA		581	Female	1947	2022-05-06	23:21:40	07:16:01	660.0	23433	11460	7814	4160	4367.0	27	7	989.0	4	57.0	68.99	1.0
QURVVhYFCAECOAAA		581	Female	1947	2022-05-08	01:02:54	09:28:34	1467.0	23185	14150	5534	3501	5686.0	36	7	3831.0	6	73.0	64.66	1.0
QURVVhYFCBciOQAA		581	Female	1947	2022-05-08	23:34:55	09:38:32	3175.0	27506	19514	6824	1168	5536.0	25	8	3414.0	6	40.0	72.3	1.0
VUZXQhYFCxc7IwAA		591	Female	1981	2022-05-11	23:59:34	06:59:55	1109.0	21839	14239	3561	4039	2273.0	16	2	1288.0	3	12.0	63.99	1.0
VUZXQhYFDBcyIAAA		591	Female	1981	2022-05-12	23:50:31	07:03:21	867.0	23425	14659	6165	2602	1678.0	17	4	1406.0	5	24.0	67.74	1.0
VUZXQhYFDRcvHQAA		591	Female	1981	2022-05-13	23:47:27	10:08:45	3380.0	26057	19266	4128	2663	7811.0	39	6	3409.0	7	25.0	70.19	1.0
VUZXQhYFEAEYBAAA		591	Female	1981	2022-05-16	01:24:03	09:00:28	6224.0	19574	13079	3171	3324	1587.0	22	2	8019.0	3	55.0	45.57	1.0
QURVVhYFCxYlMwAA	['QURVVhYFCxYlMwAA', 'QURVVhYFDAcAIwAA', 'QURVVhYFDAgRFAAA', 'QURVVhYFDAkiIQAA', 'QURVVhYFDAk3OQAA']	601	Female	1998	2022-05-11	22:37:50	08:38:45	2244.0	22774	11970	6014	4789	4249.0	17	4	3384.0	5	23.949459910424167	67.11	1.0
QURVVhYFDQAROAAA	['QURVVhYFDQAROAAA', 'QURVVhYFDQgKKQAA']	601	Female	1998	2022-05-13	00:17:55	06:59:50	1227.0	22587	10861	6252	5474	120.0	4	0	2543.0	4	0.0	76.56	1.0
QURVVhYFDRUoNwAA		601	Female	1998	2022-05-13	21:40:54	08:33:12	3441.0	29084	15649	9276	4159	6613.0	21	6	4879.0	6	1.0	93.12	1.0
QURVVhYFDhcRDQAA		601	Female	1998	2022-05-14	23:17:11	09:51:01	5145.0	28872	15827	7988	5056	3054.0	13	1	5743.0	6	0.0	96.32	1.0
QURVVhYFDxU2CQAA		601	Female	1998	2022-05-15	21:54:08	07:14:42	11218.0	21788	10566	6971	4250	449.0	11	0	11398.0	4	0.0	72.23	1.0
VUdXVhYFCxckGAAA		611	Female	1965	2022-05-11	23:36:23	05:54:48	209.0	21000	10949	4309	5742	1495.0	19	2	807.0	3	26.0	68.45	1.0
VUdXVhYFDBcgMwAA		611	Female	1965	2022-05-12	23:32:50	05:44:55	1886.0	17357	9127	6074	2156	3081.0	14	5	1946.0	3	31.0	52.0	1.0
VUdXVhYFDRc5NgAA	['VUdXVhYFDRc5NgAA', 'VUdXVhYFDgoiOQAA', 'VUdXVhYFDgo7LQAA']	611	Female	1965	2022-05-13	23:57:53	08:11:08	359.0	27531	14573	8470	4488	1137.0	18	1	2963.0	5	2.0	95.63	1.0
VUdXVhYFDhcCEgAA	['VUdXVhYFDhYUNQAA', 'VUdXVhYFDhcCEgAA']	611	Female	1965	2022-05-14	23:02:17	07:29:21	3532.0	25337	14567	6821	3949	1047.0	24	1	3621.0	3	17.0	84.91	1.0
Q1pYQxYIGBYuAgAA	['Q1pYQxYIGBYTNgAA', 'Q1pYQxYIGBYuAgAA']	611	Female	1965	2022-08-24	22:46:01	05:33:19	1256.0	22762	11428	6968	4366	359.0	11	0	3201.0	3	0.0	84.14	2.0
Q1pYQxYIGRYrBAAA		611	Female	1965	2022-08-25	22:43:03	05:59:49	688.0	24800	14422	6400	3978	568.0	13	0	987.0	4	1.0	88.91	2.0
Q1pYQxYIGhYaAgAA		611	Female	1965	2022-08-26	22:26:01	07:06:01	1226.0	29077	12266	8855	7956	897.0	16	1	1796.0	4	1.0	99.6	2.0
Q1pYQxYIGxcpEgAA	['Q1pYQxYIGxcpEgAA', 'Q1pYQxYIHAolBgAA']	611	Female	1965	2022-08-27	23:41:17	08:24:49	1047.0	28540	15556	9632	3352	1825.0	17	1	1735.0	4	11.0	88.75	2.0
Q1pYQxYIHBY7CgAA		611	Female	1965	2022-08-28	22:59:08	05:44:59	2753.0	20131	11098	5713	3320	1257.0	22	1	2813.0	4	36.0	60.27	2.0
Q1pYQxYIHRYlKQAA	['Q1pYQxYIHRUBCQAA', 'Q1pYQxYIHRYlKQAA']	611	Female	1965	2022-08-29	22:37:40	05:38:56	299.0	23810	13162	6370	4278	1166.0	20	2	599.0	5	11.0	83.1	2.0
Q1pYQxYIHhYnHAAA		611	Female	1965	2022-08-30	22:39:27	05:59:40	718.0	25336	12862	7598	4875	360.0	9	0	808.0	4	0.0	94.1	2.0
Q1pYQxYJBBYGEQAA	['Q1pYQxYJBBQxAgAA', 'Q1pYQxYJBBYGEQAA']	611	Female	1965	2022-09-04	22:06:16	07:19:42	688.0	30005	15823	6853	7329	1136.0	22	1	987.0	6	8.0	96.8	2.0
Q1pYQxYJBRcDJwAA		611	Female	1965	2022-09-05	23:03:38	08:13:03	568.0	28986	15435	9424	4127	3081.0	23	5	628.0	5	11.0	91.09	2.0
VFZVTxYFDwAEJAAA		612	Male	1958	2022-05-15	00:04:35	06:52:24	479.0	22763	13341	6043	3380	1226.0	17	3	598.0	5	8.0	82.55	1.0
QUtWVxYFCxcnEQAA		621	Female	1972	2022-05-11	23:39:16	06:17:39	2424.0	17979	13911	1107	2962	3499.0	20	3	2724.0	2	36.0	41.04	1.0
QUtWVxYFDBczIgAA		621	Female	1972	2022-05-12	23:51:33	06:39:52	329.0	19206	13491	4338	1377	1316.0	8	1	389.0	2	7.0	53.98	1.0
QUtWVxYFDRcYMgAA		621	Female	1972	2022-05-13	23:24:49	07:08:08	1884.0	24958	15117	4996	4845	957.0	20	1	3081.0	3	4.0	85.04	1.0
QUtWVxYFDwAZCQAA		621	Female	1972	2022-05-15	00:25:08	08:54:49	329.0	23968	19419	3741	808	6285.0	32	6	658.0	6	59.0	53.59	1.0
QUtWVxYFEAEXDQAA		621	Female	1972	2022-05-16	01:23:11	08:43:57	3080.0	20674	15139	2724	2811	2303.0	22	4	3319.0	3	14.0	56.68	1.0
VUZXQhYGFBc0GQAA		631	Male	1976	2022-06-20	23:52:24	07:35:45	3711.0	16666	15889	419	359	7423.0	32	5	7035.0	4	74.0	2025-01-29	1.0
VUZXQhYGFRc5FAAA	['VUZXQhYGFRc5FAAA', 'VUZXQhYGFgk6EgAA']	631	Male	1976	2022-06-21	23:57:19	07:42:09	1646.0	22833	18525	2781	1527	2752.0	34	4	1676.0	5	71.0	52.01	1.0
VFFDUBYGGQA1CQAA	['VFFDUBYGGQA1CQAA', 'VFFDUBYGGQoPGAAA']	641	Female	1955	2022-06-25	00:53:08	09:36:15	1557.0	25190	18041	5324	1825	4640.0	21	6	2603.0	5	6.0	79.52	1.0
VFFDUBYGGgILFwAA		641	Female	1955	2022-06-26	02:11:22	09:01:16	3170.0	16965	13017	3769	179	4459.0	19	9	3529.0	4	44.0	38.18	1.0
VFFDUBYGGhc5KAAA		641	Female	1955	2022-06-26	23:57:39	08:50:41	4131.0	25098	16812	6072	2214	2752.0	12	6	4491.0	5	6.0	82.45	1.0
VFFDUBYGGxcrMQAA	['VFFDUBYGGxcrMQAA', 'VFFDUBYGHAoTDgAA']	641	Female	1955	2022-06-27	23:43:47	08:41:55	4247.0	20948	16820	3590	538	7093.0	34	13	4785.0	6	62.0	47.16	1.0
VFFDUBYGHQAIEgAA		641	Female	1955	2022-06-29	00:08:17	07:48:06	5954.0	18974	14307	3171	1496	2572.0	21	5	6014.0	4	16.0	51.23	1.0
Q0VaVRYJFBcjDQAA		641	Female	1955	2022-09-20	23:35:12	09:20:29	479.0	25577	18698	3380	3499	6580.0	26	9	717.0	5	19.0	76.34	2.0
Q0VaVRYJFRYVOgAA		641	Female	1955	2022-09-21	22:21:57	09:29:35	1316.0	28419	18815	5534	4070	4278.0	40	9	1525.0	6	12.0	88.26	2.0
Q0VaVRYJFwEMEAAA		641	Female	1955	2022-09-23	01:12:15	08:39:58	808.0	20402	15946	3858	598	2123.0	16	5	928.0	3	8.0	56.32	2.0
Q0VaVRYJFxYeJAAA	['Q0VaVRYJFxYeJAAA', 'Q0VaVRYJGAsfDAAA']	641	Female	1955	2022-09-23	22:30:35	09:00:42	4040.0	29192	18544	5594	5054	4576.0	23	6	4847.0	6	34.0	82.93	2.0
Q0VaVRYJGBcMGgAA	['Q0VaVRYJGBEcLgAA', 'Q0VaVRYJGBI4BgAA', 'Q0VaVRYJGBMHMQAA', 'Q0VaVRYJGBQ6CgAA', 'Q0VaVRYJGBYqKgAA', 'Q0VaVRYJGBcMGgAA']	641	Female	1955	2022-09-24	23:12:25	08:37:50	4936.0	24711	19983	4578	150	4129.0	42	8	5085.0	4	65.0	58.04	2.0
Q0VaVRYJGRYXFQAA		641	Female	1955	2022-09-25	22:23:20	08:52:07	3679.0	22620	18070	3892	658	2932.0	20	5	3828.0	5	1.0	65.21	2.0
